# Supplementary material for: Quantitative Classification of Rice (Oryza sativa L.) Root Length and Diameter Using Image Analysis
Source: PLoS One. 2017 Jan 19;12(1):e0169968. doi: 10.1371/journal.pone.0169968 (PMC5245893; doi:10.1371/journal.pone.0169968)
Supplement: S2 File — shows the data and figures in S1 File. (XLSX) [file pone.0169968.s002.xlsx]

## Sheet: Fig S2
0	0		NRMSE	0.0507616							0.2-0.35	NRMSE	0.0360764				0	0
500	0		RMSE	13.4664								RMSE	10.34				5000	5000
		Laged METHOD	150	27201.8							T200	150	16037.3
WR mm	IP mm	WR μm	IP μm		ip-wr	Relative Error %			WR mm	IP mm	WR μm	IP μm		ip-wr	Relative Error %
400DPI	4000DPI	400DPI	4000DPI						400DPI	4000DPI	400DPI	4000DPI
0.2	0.2008	200	200.8	0.64	-0.8	-0.398406			0.201	0.23146	201	231.46	927.812	-30.46	-13.1599
0.2	0.2032	200	203.2	10.24	-3.2	-1.5748			0.205	0.23145	205	231.45	699.602	-26.45	-11.428
0.201	0.20076	201	200.76	0.0576	0.24	0.119546			0.206	0.23145	206	231.45	647.702	-25.45	-10.9959
0.202	0.20955	202	209.55	57.0025	-7.55	-3.60296			0.207	0.25625	207	256.25	2425.56	-49.25	-19.2195
0.202	0.197157	202	197.157	23.4546	4.843	2.45642			0.208	0.24056	208	240.56	1060.15	-32.56	-13.5351
0.203	0.19886	203	198.86	17.1396	4.14	2.08187			0.208	0.22658	208	226.58	345.216	-18.58	-8.20019
0.204	0.20262	204	202.62	1.9044	1.38	0.681078			0.21	0.21985	210	219.85	97.0225	-9.85	-4.48033
0.204	0.19031	204	190.31	187.416	13.69	7.19353			0.211	0.23215	211	232.15	447.323	-21.15	-9.11049
0.205	0.19092	205	190.92	198.246	14.08	7.37482			0.212	0.23151	212	231.51	380.64	-19.51	-8.42728
0.209	0.21739	209	217.39	70.3921	-8.39	-3.85942			0.213	0.22641	213	226.41	179.828	-13.41	-5.92288
0.21	0.21663	210	216.63	43.9569	-6.63	-3.06052			0.214	0.22664	214	226.64	159.77	-12.64	-5.57713
0.21	0.21132	210	211.32	1.7424	-1.32	-0.624645			0.215	0.2364	215	236.4	457.96	-21.4	-9.05245
0.211	0.20224	211	202.24	76.7376	8.76	4.33149			0.215	0.22691	215	226.91	141.848	-11.91	-5.24878
0.212	0.20888	212	208.88	9.7344	3.12	1.49368			0.216	0.24685	216	246.85	951.723	-30.85	-12.4975
0.212	0.20771	212	207.71	18.4041	4.29	2.06538			0.217	0.23214	217	232.14	229.22	-15.14	-6.52193
0.214	0.208875	214	208.875	26.2615	5.1246	2.45342			0.217	0.22215	217	222.15	26.5225	-5.15	-2.31825
0.214	0.2185	214	218.5	20.25	-4.5	-2.0595			0.22	0.244325	220	244.325	591.706	-24.325	-9.956
0.214	0.22	214	220	36	-6	-2.72727			0.22	0.23652	220	236.52	272.91	-16.52	-6.98461
0.217	0.2172	217	217.2	0.04	-0.2	-0.092081			0.224	0.23264	224	232.64	74.6496	-8.64	-3.71389
0.217	0.225045	217	225.045	64.7156	-8.0446	-3.57467			0.224	0.24652	224	246.52	507.15	-22.52	-9.13516
0.218	0.220885	218	220.885	8.3238	-2.8851	-1.30615			0.226	0.24024	226	240.24	202.778	-14.24	-5.92741
0.218	0.21854	218	218.54	0.2916	-0.54	-0.247094			0.226	0.23625	226	236.25	105.062	-10.25	-4.33862
0.219	0.22425	219	224.25	27.5625	-5.25	-2.34114			0.225	0.25126	225	251.26	689.588	-26.26	-10.4513
0.219	0.22087	219	220.87	3.4969	-1.87	-0.846652			0.228	0.24886	228	248.86	435.14	-20.86	-8.38222
0.22	0.24565	220	245.65	657.923	-25.65	-10.4417			0.228	0.25002	228	250.02	484.88	-22.02	-8.8073
0.222	0.21867	222	218.67	11.0889	3.33	1.52284			0.21	0.2324	210	232.4	501.76	-22.4	-9.63855
0.222	0.23458	222	234.58	158.256	-12.58	-5.36278			0.226	0.24102	226	241.02	225.6	-15.02	-6.23185
0.223	0.21739	223	217.39	31.4721	5.61	2.58062			0.234	0.24025	234	240.25	39.0625	-6.25	-2.60146
0.224	0.22466	224	224.66	0.4356	-0.66	-0.293777			0.232	0.24056	232	240.56	73.2736	-8.56	-3.55836
0.224	0.23346	224	233.46	89.4916	-9.46	-4.05209			0.234	0.24106	234	241.06	49.8436	-7.06	-2.92873
0.225	0.2325	225	232.5	56.25	-7.5	-3.22581			0.234	0.23212	234	232.12	3.5344	1.88	0.809926
0.225	0.22025	225	220.25	22.5625	4.75	2.15664			0.232	0.24664	232	246.64	214.33	-14.64	-5.93578
0.225	0.22522	225	225.22	0.0484	-0.22	-0.0976823			0.236	0.23698	236	236.98	0.9604	-0.98	-0.413537
0.226	0.23561	226	235.61	92.3521	-9.61	-4.07877			0.236	0.22985	236	229.85	37.8225	6.15	2.67566
0.226	0.21567	226	215.67	106.709	10.33	4.78973			0.237	0.24615	237	246.15	83.7225	-9.15	-3.71725
0.228	0.22718	228	227.18	0.6724	0.82	0.360947			0.238	0.24519	238	245.19	51.6961	-7.19	-2.93242
0.229	0.25614	229	256.14	736.58	-27.14	-10.5958			0.239	0.24151	239	241.51	6.3001	-2.51	-1.03929
0.23	0.24981	230	249.81	392.436	-19.81	-7.93003			0.24	0.24102	240	241.02	1.0404	-1.02	-0.423201
0.231	0.22869	231	228.69	5.3361	2.31	1.0101			0.246	0.2471	246	247.1	1.21	-1.1	-0.445164
0.232	0.23626	232	236.26	18.1476	-4.26	-1.8031			0.246	0.2511	246	251.1	26.01	-5.1	-2.03106
0.233	0.2421	233	242.1	82.81	-9.1	-3.75878			0.24655	0.24601	246.55	246.01	0.2916	0.54	0.219503
0.234	0.22886	234	228.86	26.4196	5.14	2.24591			0.247	0.25152	247	251.52	20.4304	-4.52	-1.79707
0.234	0.23776	234	237.76	14.1376	-3.76	-1.58143			0.248	0.25012	248	250.12	4.4944	-2.12	-0.847593
0.236	0.24652	236	246.52	110.67	-10.52	-4.2674			0.251	0.25415	251	254.15	9.9225	-3.15	-1.23943
0.236	0.24652	236	246.52	110.67	-10.52	-4.2674			0.251	0.24985	251	249.85	1.3225	1.15	0.460276
0.236	0.23601	236	236.01	0.0001	-0.01	-0.00423711			0.253	0.25152	253	251.52	2.1904	1.48	0.588422
0.237	0.24988	237	249.88	165.894	-12.88	-5.15447			0.253	0.26121	253	261.21	67.4041	-8.21	-3.14306
0.237	0.23781	237	237.81	0.6561	-0.81	-0.340608			0.254	0.25987	254	259.87	34.4569	-5.87	-2.25882
0.238	0.24066	238	240.66	7.0756	-2.66	-1.10529			0.254	0.25624	254	256.24	5.0176	-2.24	-0.87418
0.238	0.240224	238	240.224	4.94618	-2.224	-0.925803			0.254	0.24886	254	248.86	26.4196	5.14	2.06542
0.24	0.245	240	245	25	-5	-2.04082			0.256	0.26145	256	261.45	29.7025	-5.45	-2.08453
0.24	0.2512	240	251.2	125.44	-11.2	-4.4586			0.258	0.25664	258	256.64	1.8496	1.36	0.529925
0.243	0.23615	243	236.15	46.9225	6.85	2.9007			0.261	0.26585	261	265.85	23.5225	-4.85	-1.82434
0.244	0.256	244	256	144	-12	-4.6875			0.261	0.26006	261	260.06	0.8836	0.94	0.361455
0.244	0.2469	244	246.9	8.41	-2.9	-1.17456			0.263	0.25792	263	257.92	25.8064	5.08	1.9696
0.244	0.24368	244	243.68	0.1024	0.32	0.13132			0.265	0.26918	265	269.18	17.4724	-4.18	-1.55286
0.246	0.23554	246	235.54	109.412	10.46	4.44086			0.268	0.27561	268	275.61	57.9121	-7.61	-2.76115
0.247	0.25677	247	256.77	95.4529	-9.77	-3.80496			0.272	0.26746	272	267.46	20.6116	4.54	1.69745
0.249	0.24559	249	245.59	11.6281	3.41	1.38849			0.273	0.27412	273	274.12	1.2544	-1.12	-0.40858
0.25	0.26531	250	265.31	234.396	-15.31	-5.77061			0.276	0.28145	276	281.45	29.7025	-5.45	-1.9364
0.253	0.278533	253	278.533	651.919	-25.5327	-9.16686			0.276	0.27859	276	278.59	6.7081	-2.59	-0.929682
0.253	0.26015	253	260.15	51.1225	-7.15	-2.74841			0.277	0.270493	277	270.493	42.341	6.507	2.40561
0.254	0.248	254	248	36	6	2.41935			0.28	0.29451	280	294.51	210.54	-14.51	-4.92683
0.254	0.25229	254	252.29	2.9241	1.71	0.677791			0.281	0.28149	281	281.49	0.2401	-0.49	-0.174074
0.254	0.2478	254	247.8	38.44	6.2	2.50202			0.281	0.2804	281	280.4	0.36	0.6	0.21398
0.254	0.25221	254	252.21	3.2041	1.79	0.709726			0.282	0.28006	282	280.06	3.7636	1.94	0.692709
0.256	0.261	256	261	25	-5	-1.91571			0.282	0.28314	282	283.14	1.2996	-1.14	-0.402628
0.256	0.26021	256	260.21	17.7241	-4.21	-1.61792			0.283	0.2833	283	283.3	0.09	-0.3	-0.105895
0.257	0.26064	257	260.64	13.2496	-3.64	-1.39656			0.283	0.28415	283	284.15	1.3225	-1.15	-0.404716
0.258	0.2495	258	249.5	72.25	8.5	3.40681			0.284	0.28446	284	284.46	0.2116	-0.46	-0.16171
0.258	0.25645	258	256.45	2.4025	1.55	0.604406			0.286	0.28611	286	286.11	0.0121	-0.11	-0.0384468
0.259	0.25712	259	257.12	3.5344	1.88	0.731176			0.286	0.2798	286	279.8	38.44	6.2	2.21587
0.262	0.27106	262	271.06	82.0836	-9.06	-3.34243			0.287	0.28814	287	288.14	1.2996	-1.14	-0.395641
0.262	0.246998	262	246.998	225.063	15.0021	6.07378			0.287	0.28462	287	284.62	5.6644	2.38	0.836203
0.263	0.2613	263	261.3	2.89	1.7	0.650593			0.288	0.28901	288	289.01	1.0201	-1.01	-0.349469
0.263	0.264023	263	264.023	1.04653	-1.023	-0.387466			0.288	0.28844	288	288.44	0.1936	-0.44	-0.152545
0.264	0.26652	264	266.52	6.3504	-2.52	-0.94552			0.29	0.29231	290	292.31	5.3361	-2.31	-0.790257
0.264	0.26442	264	264.42	0.1764	-0.42	-0.158838			0.29	0.28958	290	289.58	0.1764	0.42	0.145038
0.265	0.26776	265	267.76	7.6176	-2.76	-1.03077			0.29	0.28695	290	286.95	9.3025	3.05	1.0629
0.265	0.25684	265	256.84	66.5856	8.16	3.17708			0.292	0.29166	292	291.66	0.1156	0.34	0.116574
0.265	0.2499	265	249.9	228.01	15.1	6.04242			0.292	0.2944	292	294.4	5.76	-2.4	-0.815217
0.266	0.26884	266	268.84	8.0656	-2.84	-1.05639			0.292	0.30168	292	301.68	93.7024	-9.68	-3.2087
0.267	0.26564	267	265.64	1.8496	1.36	0.511971			0.294	0.30121	294	301.21	51.9841	-7.21	-2.39368
0.27	0.26251	270	262.51	56.1001	7.49	2.85322			0.295	0.29603	295	296.03	1.0609	-1.03	-0.347938
0.272	0.27664	272	276.64	21.5296	-4.64	-1.67727			0.295	0.288981	295	288.981	36.2327	6.01936	2.08296
0.274	0.25663	274	256.63	301.717	17.37	6.7685			0.296	0.29866	296	298.66	7.0756	-2.66	-0.890645
0.274	0.26876	274	268.76	27.4576	5.24	1.94969			0.296	0.29889	296	298.89	8.3521	-2.89	-0.966911
0.275	0.26898	275	268.98	36.2404	6.02	2.23808			0.297	0.29364	297	293.64	11.2896	3.36	1.14426
0.276	0.26441	276	264.41	134.328	11.59	4.38334			0.298	0.30215	298	302.15	17.2225	-4.15	-1.37349
0.278	0.27842	278	278.42	0.1764	-0.42	-0.150851			0.299	0.30615	299	306.15	51.1225	-7.15	-2.33546
0.279	0.27449	279	274.49	20.3401	4.51	1.64305			0.299	0.28966	299	289.66	87.2356	9.34	3.22447
0.279	0.27268	279	272.68	39.9424	6.32	2.31774			0.3	0.30511	300	305.11	26.1121	-5.11	-1.67481
0.28	0.28366	280	283.66	13.3956	-3.66	-1.29028			0.301	0.292	301	292	81	9	3.08219
0.28	0.28046	280	280.46	0.2116	-0.46	-0.164016			0.301	0.2962	301	296.2	23.04	4.8	1.62053
0.283	0.28422	283	284.22	1.4884	-1.22	-0.429245			0.302	0.30257	302	302.57	0.3249	-0.57	-0.188386
0.284	0.28763	284	287.63	13.1769	-3.63	-1.26204			0.306	0.30021	306	300.21	33.5241	5.79	1.92865
0.287	0.289954	287	289.954	8.72612	-2.954	-1.01878			0.309	0.30527	309	305.27	13.9129	3.73	1.22187
0.291	0.29272	291	292.72	2.9584	-1.72	-0.587592			0.309	0.30527	309	305.27	13.9129	3.73	1.22187
0.292	0.29355	292	293.55	2.4025	-1.55	-0.528019			0.311	0.31871	311	318.71	59.4441	-7.71	-2.41913
0.292	0.30421	292	304.21	149.084	-12.21	-4.01367			0.311	0.30471	311	304.71	39.5641	6.29	2.06426
0.294	0.29002	294	290.02	15.8404	3.98	1.37232			0.311	0.31124	311	311.24	0.0576	-0.24	-0.0771109
0.294	0.2868	294	286.8	51.84	7.2	2.51046			0.312	0.310047	312	310.046	3.81616	1.9535	0.630067
0.298	0.30126	298	301.26	10.6276	-3.26	-1.08212			0.312	0.312021	312	312.021	0.000441	-0.021	-0.00673032
0.3	0.30213	300	302.13	4.5369	-2.13	-0.704995			0.312	0.310215	312	310.215	3.18622	1.785	0.575407
0.301	0.28841	301	288.41	158.508	12.59	4.36531			0.313	0.31514	313	315.14	4.5796	-2.14	-0.679063
0.301	0.27985	301	279.85	447.323	21.15	7.55762			0.315	0.30652	315	306.52	71.9104	8.48	2.76654
0.302	0.30829	302	308.29	39.5641	-6.29	-2.04029			0.315	0.31651	315	316.51	2.2801	-1.51	-0.477078
0.302	0.30112	302	301.12	0.7744	0.88	0.292242			0.316	0.31736	316	317.36	1.8496	-1.36	-0.428535
0.304	0.29851	304	298.51	30.1401	5.49	1.83913			0.316	0.31721	316	317.21	1.4641	-1.21	-0.381451
0.306	0.30123	306	301.23	22.7529	4.77	1.58351			0.317	0.32868	317	328.68	136.422	-11.68	-3.55361
0.306	0.29625	306	296.25	95.0625	9.75	3.29114			0.32	0.32615	320	326.15	37.8225	-6.15	-1.88564
0.309	0.30527	309	305.27	13.9129	3.73	1.22187			0.321	0.32256	321	322.56	2.4336	-1.56	-0.483631
0.309	0.28865	309	288.65	414.122	20.35	7.05006			0.322	0.323673	322	323.673	2.79793	-1.6727	-0.516787
0.311	0.30556	311	305.56	29.5936	5.44	1.78034			0.322	0.32351	322	323.51	2.2801	-1.51	-0.466755
0.312	0.30021	312	300.21	139.004	11.79	3.92725			0.322	0.32102	322	321.02	0.9604	0.98	0.305277
0.313	0.29886	313	298.86	199.94	14.14	4.73131			0.324	0.33172	324	331.72	59.5984	-7.72	-2.32726
0.315	0.30652	315	306.52	71.9104	8.48	2.76654			0.326	0.32358	326	323.58	5.8564	2.42	0.747883
0.315	0.32651	315	326.51	132.48	-11.51	-3.52516			0.327	0.32662	327	326.62	0.1444	0.38	0.116343
0.316	0.31736	316	317.36	1.8496	-1.36	-0.428535			0.327	0.32678	327	326.78	0.0484	0.22	0.0673236
0.316	0.27865	316	278.65	1395.02	37.35	13.4039			0.328	0.32612	328	326.12	3.5344	1.88	0.576475
0.317	0.30258	317	302.58	207.936	14.42	4.76568			0.328	0.32841	328	328.41	0.1681	-0.41	-0.124844
0.32	0.32029	320	320.29	0.0841	-0.29	-0.0905429			0.328	0.33425	328	334.25	39.0625	-6.25	-1.86986
0.321	0.32256	321	322.56	2.4336	-1.56	-0.483631			0.329	0.32944	329	329.44	0.1936	-0.44	-0.13356
0.322	0.31025	322	310.25	138.062	11.75	3.78727			0.33	0.33012	330	330.12	0.0144	-0.12	-0.0363504
0.322	0.31266	322	312.66	87.2356	9.34	2.98727			0.33	0.3404	330	340.4	108.16	-10.4	-3.05523
0.322	0.30289	322	302.89	365.192	19.11	6.30922			0.331	0.33463	331	334.63	13.1769	-3.63	-1.08478
0.324	0.31172	324	311.72	150.798	12.28	3.93943			0.331	0.33265	331	332.65	2.7225	-1.65	-0.496017
0.326	0.30125	326	301.25	612.562	24.75	8.21577			0.332	0.33151	332	331.51	0.2401	0.49	0.147809
0.33	0.33012	330	330.12	0.0144	-0.12	-0.0363504			0.332	0.33469	332	334.69	7.2361	-2.69	-0.803729
0.33	0.30156	330	301.56	808.834	28.44	9.43096			0.334	0.33145	334	331.45	6.5025	2.55	0.769347
0.331	0.31363	331	313.63	301.717	17.37	5.53837			0.334	0.34126	334	341.26	52.7076	-7.26	-2.12741
0.335	0.32167	335	321.67	177.689	13.33	4.144			0.334	0.33625	334	336.25	5.0625	-2.25	-0.669145
0.336	0.32016	336	320.16	250.906	15.84	4.94753			0.335	0.3351	335	335.1	0.01	-0.1	-0.0298418
0.336	0.28025	336	280.25	3108.06	55.75	19.893			0.335	0.34021	335	340.21	27.1441	-5.21	-1.53141
0.336	0.32156	336	321.56	208.514	14.44	4.49061			0.336	0.34126	336	341.26	27.6676	-5.26	-1.54135
0.337	0.33239	337	332.39	21.2521	4.61	1.38692			0.336	0.33615	336	336.15	0.0225	-0.15	-0.0446229
0.337	0.33006	337	330.06	48.1636	6.94	2.10265			0.337	0.33239	337	332.39	21.2521	4.61	1.38692
0.338	0.33016	338	330.16	61.4656	7.84	2.37461			0.339	0.341448	339	341.448	5.99417	-2.4483	-0.717034
0.338	0.32021	338	320.21	316.484	17.79	5.55573			0.34	0.34464	340	344.64	21.5296	-4.64	-1.34633
0.339	0.30547	339	305.47	1124.26	33.53	10.9765			0.341	0.34162	341	341.62	0.3844	-0.62	-0.181488
0.342	0.31121	342	311.21	948.024	30.79	9.89364			0.342	0.34268	342	342.68	0.4624	-0.68	-0.198436
0.344	0.31562	344	315.62	805.424	28.38	8.99183			0.342	0.33464	342	334.64	54.1696	7.36	2.19938
0.344	0.34615	344	346.15	4.6225	-2.15	-0.621118			0.344	0.350781	344	350.781	45.982	-6.781	-1.93311
0.344	0.300003	344	300.003	1935.74	43.997	14.6655			0.345	0.34512	345	345.12	0.0144	-0.12	-0.0347705
0.345	0.31156	345	311.56	1118.23	33.44	10.7331			0.345	0.34688	345	346.88	3.5344	-1.88	-0.541974
0.346	0.32261	346	322.61	547.092	23.39	7.25024			0.346	0.3461	346	346.1	0.01	-0.1	-0.0288934
0.346	0.32556	346	325.56	417.794	20.44	6.27841			0.346	0.347502	346	347.502	2.256	-1.502	-0.432228
0.347	0.33566	347	335.66	128.596	11.34	3.37842			0.347	0.34582	347	345.82	1.3924	1.18	0.341218
0.348	0.32142	348	321.42	706.496	26.58	8.26955			0.347	0.35116	347	351.16	17.3056	-4.16	-1.18465
0.349	0.30064	349	300.64	2338.69	48.36	16.0857			0.349	0.35073	349	350.73	2.9929	-1.73	-0.493257

## Sheet: Fig S3
	Laged Method					0-0.1 mm																-100	-100
		NRMSE	0.0644969					0.121472			NRMSE	T200	200	0.0412415	NRMSE							3000	3000
n=	150	RMSE	11.1937				150	7.00196			RMSE	0.25-2		25.8264	RMSE
0.1-0.25	WR µm	IP µm	18795			WR µm	IP µm	7354.11				WR µm	IP µm	133401
	107	107.95	0.9025			32	31.75	0.0625				408	417.97	99.4009
	100	102	4			32	34.19	4.7961				251	249.85	1.3225
	101	103	4			32	42.59	112.148				253.72	267.21	181.98
	102	104.727	7.43598			32	44.45	155.003				254	259.87	34.4569
	102	106	16			32	34.1958	4.82154				256	261.45	29.7025
	104	110.9	47.61			32	31.75	0.0625				258	256.64	1.8496
	106	139.7	1135.69			32	28.39	13.0321				261	265.85	23.5225
	107	112.52	30.4704			32	31.75	0.0625				261	260.06	0.8836
	108	125.724	314.126			32	28.398	12.9744				263	257.92	25.8064
	109	115	36			32	34.1958	4.82154				265	269.18	17.4724
	111	112.52	2.3104			33	31.75	1.5625				268	275.61	57.9121
	112	114.52	6.3504			33	33.86	0.7396				272	267.46	20.6116
	112	115.877	15.028			33	35.92	8.5264				273	284.12	123.654
	112	109	9			33	35.92	8.5264				277	270.493	42.341
	113	118.12	26.2144			33	40.16	51.2656				280	294.51	210.54
	114	122.13	66.0969			33	45.79	163.584				281	281.49	0.2401
	114	134.7	428.49			33	34.1958	1.42994				290	292.31	5.3361
	115	133.35	336.722			33	31.75	1.5625				292	301.68	93.7024
	214	240.95	726.302			33	35.9216	8.53575				295	283.981	121.426
	214	222.159	66.5742			33	35.92	8.5264				296	298.89	8.3521
	214	210.22	14.2884			33	40.16	51.2656				298	302.15	17.2225
	215	230	225			33	43.1717	103.463				300	305.11	26.1121
	225	226.12	1.2544			33	42.33	87.0489				301	292	81
	216	216.25	0.0625			33	37.01	16.0801				301	292	81
	216	223.12	50.6944			33.3	31.75	2.4025				302	302.57	0.3249
	127	129.52	6.3504			33.3	31.75	2.4025				306	300.21	33.5241
	127	139.7	161.29			34	38.1	16.81				309	305.27	13.9129
	127	140.28	176.358			34	44.45	109.203				309	305.27	13.9129
	127	133.953	48.3498			34	46.22	149.328				311	318.71	59.4441
	127	121.317	32.301			35	53.8815	356.511				311	304.71	39.5641
	130	144.802	219.108			36	34.19	3.2761				311	321.24	104.858
	136	154.5	342.25			36	35.92	0.0064				312	310.046	3.81616
	138	139	1			36	35.92	0.0064				312	311.021	0.958441
	140	139.7	0.09			36	37.02	1.0404				312	310.215	3.18623
	141	153.45	155.002			36	40.16	17.3056				313	325.14	147.38
	142	133.5	72.25			36	40.66	21.7156				315	306.52	71.9104
	142	142.7	0.49			36	42.33	40.0689				315	316.51	2.2801
	142	145.08	9.4864			36	44.45	71.4025				316	317.36	1.8496
	142	148.79	46.1041			36	44.45	71.4025				316	317.21	1.4641
	142	184	1764			36	45.79	95.8441				317	328.68	136.422
	142	156.834	220.048			36	47.89	141.372				320	336.15	260.822
	142	175.173	1100.42			36	37.0265	1.0537				321	322.56	2.4336
	142	146	16			36	38.1	4.41				322	323.673	2.79793
	143	152.66	93.3156			36	38.1	4.41				322	323.51	2.2801
	145	179.605	1197.51			36	38.1	4.41				322	321.02	0.9604
	146	150.2	17.64			36	38.1	4.41				324	331.72	59.5984
	146	146	0			36	40.65	21.6225				326	323.58	5.8564
	147	147.7	0.49			36	37.065	1.13422				330	330.12	0.0144
	148	152	16			36	35.92	0.0064				330	340.4	108.16
	148	167.64	385.73			36	45.79	95.8441				331	334.63	13.1769
	148	167.64	385.73			36	44.45	71.4025				337	332.39	21.2521
	148	149.461	2.13511			36	38.1	4.41				339	341.448	5.99417
	149	150.536	2.36083			36	44.45	71.4025				344	353.781	95.668
	152	152.4	0.16			36	34.9	1.21				349	350.73	2.9929
	152	152.9	0.81			36	37.864	3.4745				311	304.71	39.5641
	152	155.02	9.1204			36	49.595	184.824				311	321.24	104.858
	152	159.257	52.667			36	44.9012	79.2314				312	310.046	3.81616
	153	146.05	48.3025			36	40.1609	17.3131				312	311.021	0.958441
	153	153.72	0.5184			36	40	16				312	310.215	3.18623
	156	159.26	10.6276			37	37.02	0.0004				313	325.14	147.38
	156	154	4			37	40.6598	13.3941				315	306.52	71.9104
	159	152.4	43.56			37	35.921	1.16424				315	316.51	2.2801
	159	161.89	8.3521			37	44.9012	62.429				316	317.36	1.8496
	159	170.62	135.024			37	44.9012	62.429				316	317.21	1.4641
	159	162.267	10.6733			37	35.921	1.16424				317	328.68	136.422
	159	188.799	887.986			38	40	4				320	336.15	260.822
	159	160	1			38	42.5901	21.069				321	322.56	2.4336
	159	184.15	632.523			39	50.88	141.134				322	323.673	2.79793
	159	160.267	1.60478			39	50.88	141.134				322	323.51	2.2801
	160	185.13	631.517			39	40.6598	2.75494				322	321.02	0.9604
	162	166.67	21.8089			40	50.8	116.64				324	331.72	59.5984
	164	164.73	0.5329			40	42.333	5.44289				326	323.58	5.8564
	164	165	1			40	44.45	19.8025				330	330.12	0.0144
	164	164.856	0.732051			41	44.901	15.2178				330	340.4	108.16
	167	170.86	14.8996			42	45.79	14.3641				331	334.63	13.1769
	167	172.74	32.9476			42	45.79	14.3641				337	332.39	21.2521
	167	162.63	19.0969			42	48.3601	40.4509				339	341.448	5.99417
	168	172.6	21.16			43	50.8	60.84				344	353.781	95.668
	169	170	1			43	44.45	2.1025				349	350.73	2.9929
	169	170	1			44	44.9012	0.812161				369	370.27	1.6129
	169	170.86	3.4596			47	54.62	58.0644				372	380.25	68.0625
	171	183.27	150.553			47	48.136	1.29052				381	381.38	0.1444
	174	195.617	467.299			47	50.8	14.44				394	408.425	208.081
	175	181.95	48.3025			48	47.127	0.762129				398	405.21	51.9841
	177	167.64	87.6096			49	51.1953	4.81934				408	433.7	660.49
	179	183.27	18.2329			50	51.19	1.4161				414	431.8	316.84
	184	184.15	0.0225			51	58.5441	56.9134				427	420.64	40.4496
	190	177.8	148.84			52	63.5	132.25				430	428.25	3.0625
	190	190.5	0.25			57	71.84	220.226				434	523.63	8033.54
	190	194.273	18.2551			57	57.15	0.0225				441	450.447	89.2534
	190	184.587	29.2962			57	76.3	372.49				442	425.971	256.932
	190	190.923	0.851744			62	62.54	0.2916				447	511.32	4137.06
	191	197.16	37.9456			63	63.5	0.25				448	445.63	5.6169
	193	180.6	153.76			63	63.5	0.25				451	415.234	1279.23
	193	190.5	6.25			63	64.5	2.25				452	478.95	726.302
	193	210.32	299.982			63	63.5	0.25				453	499	2116
	197	209.45	155.002			63	69.85	46.9225				474	476.25	5.0625
	199	222.25	540.562			63	70.13	50.8369				475	440.27	1206.17
	200	200.8	0.64			63	63.5	0.25				475	468.35	44.2225
	200	203.2	10.24			63	70.9951	63.9216				477	505.613	818.709
	200	200.8	0.64			64	62.8617	1.29573				479	441.77	1386.06
	200	203.2	10.24			65	63.5	2.25				490	506	256
	202	209.55	57.0025			66	64.48	2.3104				496	503.46	55.6516
	202	197.157	23.4546			66	68.39	5.7121				507	508	1
	205	190.92	198.246			66	70.132	17.0734				519	503.46	241.492
	209	217.39	70.3921			66	67.5	2.25				523	539.75	280.562
	212	208.88	9.7344			66	64.75	1.5625				529	540.31	127.916
	214	208.875	26.2615			66	68.39	5.7121				529	590.79	3818
	214	218.5	20.25			66	70.132	17.0734				530	534.16	17.3056
	214	220	36			66	81.32	234.702				533	526.84	37.9456
	214	240.95	726.302			68	74.053	36.6388				543	569.2	686.44
	214	222.159	66.5742			68	71.2	10.24				544	533.4	112.36
	214	210.22	14.2884			70	70.9951	0.990224				565	563.97	1.0609
	215	230	225			71	76.2	27.04				565	567.71	7.3441
	217	217.2	0.04			71	77.25	39.0625				571	571.5	0.25
	217	225.045	64.7156			71	69.8	1.44				597	567.96	843.322
	218	220.885	8.3238			71	76.2	27.04				598	571.5	702.25
	223	217.39	31.4721			71	77.5116	42.4009				599	590.93	65.1249
	225	225.22	0.0484			71	63.5	56.25				603	599.06	15.5236
	226	205.67	413.309			72	67.5	20.25				619	599.06	397.604
	228	227.18	0.6724			74	82.5	72.25				620	654.635	1199.61
	231	228.69	5.3361			76	78.45	6.0025				634	635	1
	233	242.1	82.81			77	79.8	7.84				640	622.69	299.636
	240	245	25			78	99	441				649	676	729
	240	251.2	125.44			78	82.4	19.36				653	685.8	1075.84
	243	236.15	46.9225			85	88.34	11.1556				662	664.539	6.44652
	244	256	144			85	82.7938	4.86732				662	667.31	28.1961
	244	246.9	8.41			85	73.5	132.25				670	676	36
	244	246.68	7.1824			89	88.9	0.01				683	682.6	0.16
	246	265.54	381.812			89	100.4	129.96				689	682	49
	247	256.77	95.4529			91	101.6	112.36				690	709	361
	247	264.41	303.108			92	100.402	70.5986				690	730	1600
	249	245.59	11.6281			93	95.23	4.9729				697	683.916	171.194
	250	265.31	234.396			93	101.6	73.96				697	667.31	881.496
	100	102.1	4.41			93	101.6	73.96				698	635	3969
	108	122.24	202.778			97	76.2	432.64				711	713.01	4.0401
	113	114.12	1.2544			95	108.14	172.66				717	718.42	2.01782
	118	110.91	50.2681			95	96.029	1.05884				724	715.72	68.5584
	127	121.22	33.4084			95	97.1363	4.56378				724	767.81	1919.32
	105	108.24	10.4976			95	95.4614	0.21289				745	779.12	1164.17
	104	110.21	38.5641			96	98.65	7.0225				747	730.119	284.968
	104	103.66	0.1156			96	102	36				756	762	36
	106	107.74	3.0276			97	108.31	127.916				758	803.218	2044.71
	103	103.26	0.0676			98	112.34	205.636				766	762	16
	102	104.64	6.9696			98	114.3	265.69				776	778.13	4.5369
	185	195.12	102.414			99	100.4	1.96				778	795.146	293.978
	186	186.25	0.0625			99	100.402	1.96645				787	799.7	161.29
	187	188.42	2.0164			100	95.52	20.0704				794	790.63	11.3569
	188	194.21	38.5641			71	69.85	1.3225				803	813.2	104.04
	184	187.7	13.69			67	76.4	88.36				805	832	729
												807	805	4
												816	800.1	252.81
												824	889	4225
												828	839.74	137.828
												833	864.81	1011.88
												837	826.79	104.244
												873	866.96	36.4816
												874.7	750.483	15429.9
												877	898.03	442.261
												896	898.03	4.1209
												898	936.71	1498.46
												909	894.75	203.062
												920	911.89	65.7721
												924	944	400
												931	987.83	3229.65
												949	980.45	989.103
												951	952.5	2.25
												1019	1092.5	5402.25
												1026	1016	100
												1032	1025.9	37.21
												1041	1089.6	2361.96
												1070	1079.5	90.25
												1077	1058.7	334.89
												1088	1092.5	20.25
												1103	1053.8	2420.64
												1108	1194.1	7413.21
												1115	1126.9	141.61
												1142	1134.8	51.84
												1165	1168	9
												1171	1144.8	686.44
												1195	1081.4	12905
												1195	1081.4	12905
												1198	1186.3	136.89
												1269	1270	1
												1270	1269	1
												1314	1333.5	380.25
												1332	1270	3844
												1334	1335	1
												1446	1456.9	118.81
												1465	1468	9
												1469	1510.2	1697.44
												1470	1481	121
												1502	1542	1600
												1502	1512	100
												1542	1562	400
												1660	1680	400
												1750	1765	225
												1860	1825	1225
												1910	1896	196
												1920	1926	36

## Sheet: FIG S4
																NR-3	W1	W2	W3				TLR-3		W1	W2	W3						FLR-1	V1	V2	V3	FLR-2	N1	N2	N3	FLR-3	W1	W2	W3
																µm								µm	0	0	0						µm				µm				µm
																0-150	0	0.25	0					0-50	0	0	0						0-50	82	87.25	85.75	0-50	89.75	87.25	87.75	0-50	87	76.5	75.5
																150-200	1.25	0.75	0.75					50-100	5.5	2	1						50-100	17.5	12	13.75	50-100	9.75	12.5	11.75	50-100	13	22.5	23.25
																200-250	1.25	3	2.5					100-150	70	48	51.75						100-150	0.5	0.75	0.5	100-150	0.5	0.25	0.5	100-150	0	1	1.25
																250-300	4.25	10	6.5					150-200	15	35.25	31.5						>150	0	0	0	>150	0	0	0	>150	0	0	0
																300-350	7.5	8.75	6.25					200-250	7.75	7	8.5
																350-400	10.75	7.75	11.5					250-300	1.5	5.25	6.25
																400-450	8.25	7.25	9.5	0	0	0		300-350	0.25	2.25	0.75
																450-500	9	6	6.75					350-400	0	0	0
																500-1000	55.25	52	52.75					>400	0	0	0		CR	AR
																1000-1500	2	4.25	3.5									V1	15	75.25
																1500-2000	0.5	0	0				TLR-2		N1	N2	N3	V2	20.75	77.5
																>2000	0	0	0					0-50	0	0	0	V3	43	96.7581
																								50-100	4.25	7.25	8
																								100-150	70.5	70.25	67.5	N1	25.25	78
																								150-200	16	16	17.25	N2	22.5	79.5
																NR-2	N1	N2	N3					200-250	5.5	5.25	5	N3	23.75	75.25
																								250-300	3.75	1.25	1.5
																0-150	0	0	0					300-350	0	0	0.75	W1	92.75	75
																150-200	0.25	0.75	3.25	0	0	0		350-400	0	0	0.75	W2	90.25	69.5
																200-250	1.25	1.5	1					>400	0	0	0	W3	91.75	72.5				0	0-0.15	0-150
																250-300	3.25	2.25	6															0	0.15-0.20	150-200
																300-350	5.5	8.5	6				TLR-1		V1	V2	V3							0.05	0.20-0.25	200-250
																350-400	11.75	7.5	8.5					0-50	0	0	0							0.1	0.25-0.30	250-300
																400-450	8.75	8.5	11.25					50-100	5.25	7.25	1.75							0.15	0.30-0.35	300-350
																450-500	10.25	8.75	6.75					100-150	79.75	72	55							0.2	0.35-0.40	350-400
																500-1000	58.75	60	52.25					150-200	11	13.75	28.5							0.25	0.40-0.45	400-450
																1000-1500	0.25	2	4.25					200-250	2.75	5	9							0.3	0.45-0.50	450-500
																1500-2000	0	0.25	0.75					250-300	1.25	2	3.75							0.35	0.50-1.00	500-1000
																>2000	0	0	0					300-350	0	0	1.75							0.4	1.00-1.50	1000-1500
																								350-400	0	0	0.25								1.50-2.00	1500-2000
																								>400	0	0	0								>2.00	>2000
																NR-1	V1	V2	V3
																0-150	0	0	0
																150-200	1	2.25	0.5
																200-250	1.25	1.25	1.25
																250-300	2	3.25	1.5
																300-350	8	6	1.5
																350-400	12.5	9.75	6.25
																400-450	12	10.25	4.5
																450-500	7.25	8.25	4.25
																500-1000	53.5	56.75	56.25
																1000-1500	2	1.5	22.75
																1500-2000	0.5	0.75	1.25
																>2000	0	0	0

## Sheet: Fig S5 
															Experiment	Treatment	Fine lateral root			Thick lateral root			Nodal root
																	Diameter range (mm)	Percentage of random sampling (%)		Diameter range (mm)	Percentage of random sampling (%)		Diameter range (mm)	Percentage of random sampling (%)
															Exp.1	V1	0–0.10	99.5		0.10–0.25	93		0.25–1.80	97.8
																V2	0–0.10	99.3		0.10–0.25	91.5		0.25–1.80	96.3
																V3	0–0.10	99.5		0.10–0.30	98.8		0.30–1.95	96.8
															Exp.3	N1	0–0.10	99.5		0.10–0.25	90		0.25–1.80	98.5
																N2	0–0.10	99.8		0.10–0.25	91		0.25–1.80	97.3
																N3	0–0.10	99.5		0.10–0.25	91.8		0.25–1.80	95.3
															Exp.5	W1	0–0.10	100		0.10–0.25	91.5		0.25–1.80	96.8
																W2	0–0.10	99		0.10–0.25	90.3		0.25–1.80	95.5
																W3	0–0.10	99.3		0.10–0.25	92.3		0.25–1.80	96.3

## Sheet: Data Fig S4-NR
								N1	N2	N3										V1	V2	V3										W1	W2	W3
N1	N2	N3	number	number	number		interval	%	%	%		V1	V2	V3	number	number	number		interval	%	%	%		W1	W2	W3	number	number	number		interval	%	%	%
			400	400	400	0	0.0-0.05								400	400	400	0	0.0-0.05	0	0	0					400	400	400	0	0.0-0.05	0	0	0
0.191	0.169	1.68	400	400	400	0.05	0.05-0.10					0.188	0.166	0.195	400	400	400	0.05	0.05-0.10	0	0	0		0.167	0.127	0.169	400	400	400	0.05	0.05-0.10	0	0	0
0.209	0.169	0.165	400	400	400	0.1	0-0.15	0	0	0		0.193	0.166	0.198	400	400	400	0.1	0-0.15	0	0	0		0.196	0.193	0.214	400	400	400	0.1	0-0.15	0	0.25	0
0.214	0.198	0.166	400	400	400	0.15	0.15-0.20	0.25	0.75	3.25		0.198	0.167	0.201	400	400	400	0.15	0.15-0.20	1	2.25	0.5		0.196	0.196	0.214	400	399	400	0.15	0.15-0.20	1.25	0.75	0.75
0.214	0.2	0.167	399	397	387	0.2	0.20-0.25	1.25	1.5	1		0.198	0.169	0.207	396	391	398	0.2	0.20-0.25	1.25	1.25	1.25		0.197	0.199	0.221	395	396	397	0.2	0.20-0.25	1.25	3	2.5
0.221	0.2	0.167	394	391	383	0.25	0.25-0.30	3.25	2.25	6		0.2	0.182	0.214	391	386	393	0.25	0.25-0.30	2	3.25	1.5		0.199	0.214	0.221	390	384	387	0.25	0.25-0.30	4.25	10	6.5
0.221	0.221	0.182	381	382	359	0.3	0.30-0.35	5.5	8.5	6		0.222	0.182	0.216	383	373	387	0.3	0.30-0.35	8	6	1.5		0.214	0.221	0.234	373	344	361	0.3	0.30-0.35	7.5	8.75	6.25
0.254	0.221	0.182	359	348	335	0.35	0.35-0.40	11.75	7.5	8.5		0.234	0.196	0.238	351	349	381	0.35	0.35-0.40	12.5	9.75	6.25		0.221	0.221	0.236	343	309	336	0.35	0.35-0.40	10.75	7.75	11.5
0.254	0.221	0.19	312	318	301	0.4	0.40-0.45	8.75	8.5	11.25		0.236	0.197	0.254	301	310	356	0.4	0.40-0.45	12	10.25	4.5		0.221	0.23	0.238	300	278	290	0.4	0.40-0.45	8.25	7.25	9.5
0.263	0.246	0.193	277	284	256	0.45	0.45-0.50	10.25	8.75	6.75		0.241	0.197	0.256	253	269	338	0.45	0.45-0.50	7.25	8.25	4.25		0.221	0.236	0.241	267	249	252	0.45	0.45-0.50	9	6	6.75
0.263	0.25	0.196	236	249	229	0.5	0.50-1.00	58.75	60	52.25		0.254	0.221	0.269	224	236	321	0.5	0.50-1.00	53.5	56.75	56.25		0.223	0.236	0.249	231	225	225	0.5	0.50-1.00	55.25	52	52.75
0.263	0.25	0.196	1	9	20	1	1.00-1.50	0.25	2	4.25		0.254	0.221	0.27	10	9	96	1	1.00-1.50	2	1.5	22.75		0.25	0.238	0.249	10	17	14	1	1.00-1.50	2	4.25	3.5
0.265	0.254	0.196	0	1	3	1.5	1.50-2.00	0	0.25	0.75		0.257	0.223	0.291	2	3	5	1.5	1.50-2.00	0.5	0.75	1.25		0.25	0.241	0.164	2	0	0	1.5	1.50-2.00	0.5	0	0
0.272	0.261	0.197	0	0	0	2	>2.00	0	0	0		0.258	0.223	0.299	0	0	0	2	>2.00	0	0	0		0.254	0.243	0.25	0	0	0	2	>2.00	0	0	0
0.275	0.264	0.199	0	0	0		0.75-0.80	0	0	0		0.263	0.246	0.308	0	0	0		0.75-0.80	0	0	0		0.254	0.245	0.251	0	0			0.75-0.80	0	0	0
0.278	0.271	0.223	0	0	0		0.80-0.85	0	0	0		0.282	0.25	0.313	0	0	0		0.80-0.85	0	0	0		0.258	0.246	0.196	0	0			0.80-0.85	0	0	0
0.283	0.298	0.223	0	0	0		0.85-0.90	0	0	0		0.285	0.254	0.331	0	0	0		0.85-0.90	0	0	0		0.258	0.249	0.254	0	0			0.85-0.90	0	0	0
0.285	0.299	0.238	0	0	0		0.90-0.95	0	0	0		0.295	0.254	0.339	0	0	0		0.90-0.95	0	0	0		0.258	0.25	0.254	0	0			0.90-0.95	0	0	0
0.287	0.299	0.246	0	0	0		0.95-1.00	0	0	0		0.3	0.254	0.345	0	0	0		0.95-1.00	0	0	0		0.268	0.251	0.256	0	0			0.95-1.00	0	0	0
0.294	0.3	0.25	0	0	0		1.00-1.05	0	0	0		0.302	0.263	0.349	0	0	0		1.00-1.05	0	0	0		0.271	0.251	0.256	0	0			1.00-1.05	0	0	0
0.311	0.3	0.25	0	0	0		1.05-1.10	0	0	0		0.305	0.265	0.358	0	0	0		1.05-1.10	0	0	0		0.272	0.251	0.256	0	0			1.05-1.10	0	0	0
0.312	0.3	0.254	0	0	0		1.10-1.15	0	0	0		0.305	0.271	0.36	0	0	0		1.10-1.15	0	0	0		0.275	0.252	0.26	0	0			1.10-1.15	0	0	0
0.317	0.301	0.254	0	0	0		1.15-1.20	0	0	0		0.306	0.278	0.362	0	0	0		1.15-1.20	0	0	0		0.275	0.253	0.261	0	0			1.15-1.20	0	0	0
0.317	0.301	0.254	0	0	0		1.20-1.25	0	0	0		0.307	0.291	0.362	0	0	0		1.20-1.25	0	0	0		0.278	0.254	0.261	0	0			1.20-1.25	0	0	0
0.317	0.302	0.256	0	0	0		1.25-1.30	0	0	0		0.309	0.295	0.365	0	0	0		1.25-1.30	0	0	0		0.285	0.254	0.262	0	0			1.25-1.30	0	0	0
0.321	0.303	0.258	0	0	0		1.30-1.35	0	0	0		0.31	0.297	0.369	0	0	0		1.30-1.35	0	0	0		0.294	0.256	0.263	0	0			1.30-1.35	0	0	0
0.324	0.303	0.258	0	0	0		1.35-1.40	0	0	0		0.31	0.297	0.379	0	0	0		1.35-1.40	0	0	0		0.299	0.256	0.263	0	0			1.35-1.40	0	0	0
0.326	0.303	0.265	0	0	0		1.40-1.45	0	0	0		0.311	0.299	0.38	0	0	0		1.40-1.45	0	0	0		0.299	0.256	0.264	0	0			1.40-1.45	0	0	0
0.329	0.303	0.265	0	0	0		1.45-1.50	0	0	0		0.317	0.3	0.381	0	0	0		1.45-1.50	0	0	0		0.301	0.256	0.265	0	0			1.45-1.50	0	0	0
0.329	0.306	0.265	0	0	0		1.50-1.55	0	0	0		0.317	0.303	0.381	0	0	0		1.50-1.55	0	0	0		0.302	0.256	0.267	0	0			1.50-1.55	0	0	0
0.329	0.306	0.268	0	0	0		1.55-1.60	0	0	0		0.317	0.303	0.381	0	0	0		1.55-1.60	0	0	0		0.303	0.257	0.269	0	0			1.55-1.60	0	0	0
0.329	0.306	0.269	0	0	0		1.60-1.65	0	0	0		0.317	0.306	0.381	0	0	0		1.60-1.65	0	0	0		0.303	0.26	0.271	0	0			1.60-1.65	0	0	0
0.331	0.31	0.274	0	0	0		1.65-1.70	0	0	0		0.317	0.312	0.381	0	0	0		1.65-1.70	0	0	0		0.303	0.261	0.275	0	0			1.65-1.70	0	0	0
0.331	0.312	0.274	0	0	0		1.70-1.75	0	0	0		0.317	0.312	0.381	0	0	0		1.70-1.75	0	0	0		0.306	0.261	0.275	0	0			1.70-1.75	0	0	0
0.336	0.314	0.278	0	0	0		1.75-1.80	0	0	0		0.322	0.314	0.381	0	0	0		1.75-1.80	0	0	0		0.309	0.264	0.276	0	0			1.75-1.80	0	0	0
0.339	0.318	0.278	0	0	0		1.80-1.85	0	0	0		0.322	0.317	0.383	0	0	0		1.80-1.85	0	0	0		0.309	0.264	0.278	0	0			1.80-1.85	0	0	0
0.339	0.319	0.279	0	0	0		1.85-1.90	0	0	0		0.322	0.317	0.384	0	0	0		1.85-1.90	0	0	0		0.31	0.265	0.287	0	0			1.85-1.90	0	0	0
0.341	0.319	0.285	0	0	0		1.90-1.95	0	0	0		0.324	0.317	0.386	0	0	0		1.90-1.95	0	0	0		0.311	0.265	0.292	0	0			1.90-1.95	0	0	0
0.344	0.322	0.291	0	0	0		1.95-2.00	0	0	0		0.331	0.317	0.386	0	0	0		1.95-2.00	0	0	0		0.311	0.265	0.294	0	0			1.95-2.00	0	0	0
0.348	0.325	0.294	0	0	0			0	0	0		0.331	0.318	0.386	0	0	0			0	0	0		0.312	0.267	0.262	0	0				0	0	0
0.349	0.331	0.295	0	0	0							0.331	0.321	0.386	0	0	0							0.312	0.269	0.3	0	0				0	0	0
0.349	0.331	0.296		0	0							0.331	0.325	0.388										0.314	0.271	0.302
0.353	0.334	0.297		0	0							0.331	0.328	0.388										0.315	0.272	0.303
0.355	0.334	0.3		0	0							0.331	0.329	0.39										0.316	0.274	0.306
0.355	0.335	0.309		0	0							0.334	0.331	0.396										0.316	0.275	0.309
0.356	0.335	0.309		0	0							0.34	0.338	0.403										0.317	0.275	0.309
0.356	0.338	0.315		0	0							0.34	0.338	0.407										0.319	0.276	0.31
0.356	0.338	0.316		0	0							0.341	0.345	0.407										0.322	0.278	0.312
0.357	0.338	0.317		0	0							0.345	0.346	0.407										0.324	0.278	0.314
0.365	0.338	0.317		0	0							0.349	0.348	0.408										0.326	0.285	0.316
0.366	0.342	0.317		0	0							0.351	0.349	0.411										0.329	0.286	0.316
0.367	0.342	0.317		0	0							0.352	0.349	0.414										0.329	0.286	0.317
0.369	0.345	0.317		0	0							0.352	0.353	0.414										0.334	0.287	0.321
0.37	0.35	0.317		0	0							0.352	0.354	0.426										0.335	0.287	0.325
0.371	0.35	0.317		0	0							0.353	0.354	0.427										0.336	0.291	0.325
0.371	0.353	0.317		0	0							0.353	0.356	0.441										0.338	0.294	0.328
0.373	0.353	0.318		0	0							0.354	0.356	0.444										0.342	0.298	0.329
0.375	0.356	0.323		0	0							0.355	0.356	0.444										0.348	0.3	0.329
0.378	0.356	0.328		0	0							0.356	0.356	0.446										0.353	0.3	0.33
0.379	0.356	0.331		0	0							0.356	0.356	0.448										0.353	0.301	0.331
0.379	0.357	0.333		0	0							0.356	0.356	0.448										0.353	0.301	0.337
0.38	0.358	0.334		0	0							0.356	0.357	0.448										0.353	0.301	0.338
0.38	0.36	0.338		0	0							0.356	0.358	0.448										0.356	0.301	0.339
0.381	0.36	0.341		0	0							0.356	0.36	0.45										0.356	0.302	0.341
0.381	0.361	0.346		0	0							0.356	0.365	0.45										0.82	0.304	0.346
0.381	0.369	0.347		0	0							0.359	0.365	0.451										0.76	0.305	0.35
0.381	0.375	0.349		0	0							0.362	0.367	0.454										0.356	0.306	0.35
0.381	0.381	0.354		0	0							0.363	0.367	0.459										0.364	0.309	0.351
0.381	0.381	0.354		0	0							0.363	0.379	0.462										0.365	0.31	0.353
0.381	0.381	0.356		0	0							0.364	0.381	0.469										0.367	0.311	0.355
0.381	0.381	0.357		0	0							0.367	0.381	0.469										0.368	0.312	0.355
0.381	0.381	0.364		0	0							0.368	0.381	0.469										0.368	0.316	0.356
0.381	0.381	0.364		0	0							0.368	0.381	0.469										0.368	0.317	0.356
0.381	0.381	0.368		0	0							0.368	0.381	0.473										0.368	0.317	0.356
0.384	0.381	0.37		0	0							0.369	0.381	0.474										0.369	0.32	0.356
0.385	0.384	0.381		0	0							0.369	0.384	0.485										0.371	0.322	0.356
0.386	0.385	0.381		0	0							0.373	0.385	0.485										0.371	0.323	0.357
0.386	0.386	0.381		0	0							0.374	0.386	0.486										0.373	0.325	0.359
0.386	0.388	0.384		0	0							0.378	0.386	0.489										0.762	0.325	0.361
0.386	0.391	0.384		0	0							0.381	0.388	0.494										0.862	0.326	0.361
0.386	0.392	0.386		0	0							0.381	0.39	0.501										0.381	0.328	0.364
0.388	0.397	0.386		0	0							0.381	0.391	0.504										0.381	0.329	0.364
0.391	0.397	0.39		0	0							0.381	0.391	0.507										0.381	0.329	0.369
0.393	0.4	0.39		0	0							0.381	0.393	0.507										0.381	0.329	0.37
0.394	0.403	0.39		0	0							0.381	0.393	0.52										0.381	0.331	0.372
0.396	0.404	0.391		0	0							0.381	0.394	0.528										0.381	0.331	0.373
0.397	0.406	0.392		0	0							0.384	0.395	0.528										0.381	0.333	0.375
0.398	0.408	0.392		0	0							0.385	0.395	0.532										0.381	0.339	0.378
0.398	0.408	0.393		0	0							0.386	0.397	0.538										0.381	0.341	0.378
0.401	0.408	0.395		0	0							0.386	0.397	0.54										0.381	0.342	0.38
0.401	0.408	0.395		0	0							0.386	0.399	0.544										0.381	0.344	0.38
0.401	0.408	0.395		0	0							0.389	0.401	0.551										0.385	0.344	0.381
0.403	0.409	0.395		0	0							0.389	0.401	0.551										0.385	0.351	0.381
0.404	0.409	0.397		0	0							0.39	0.402	0.56										0.386	0.351	0.381
0.407	0.413	0.397		0	0							0.394	0.403	0.562										0.388	0.353	0.381
0.409	0.413	0.397		0	0							0.395	0.403	0.571										0.39	0.354	0.381
0.409	0.415	0.397		0	0							0.397	0.403	0.572										0.39	0.355	0.384
0.413	0.421	0.397		0	0							0.397	0.408	0.574										0.39	0.357	0.386
0.414	0.425	0.398		0	0							0.397	0.408	0.578										0.393	0.359	0.386
0.414	0.427	0.399		0	0							0.398	0.408	0.578										0.395	0.36	0.386
0.414	0.427	0.399		0	0							0.401	0.408	0.589										0.395	0.362	0.388
0.415	0.427	0.4		0	0							0.401	0.408	0.591										0.395	0.363	0.388
0.42	0.429	0.4		0	0							0.404	0.409	0.591										0.395	0.363	0.388
0.42	0.431	0.4		0	0							0.404	0.409	0.594										0.397	0.365	0.389
0.423	0.435	0.402		0	0							0.408	0.411	0.594										0.397	0.37	0.39
0.425	0.436	0.408		0	0							0.409	0.412	0.598										0.4	0.375	0.391
0.436	0.438	0.408		0	0							0.409	0.413	0.598										0.4	0.38	0.391
0.436	0.444	0.411		0	0							0.409	0.414	0.598										0.4	0.38	0.392
0.438	0.444	0.412		0	0							0.411	0.414	0.599										0.402	0.381	0.396
0.438	0.444	0.418		0	0							0.413	0.415	0.601										0.408	0.381	0.397
0.44	0.444	0.419		0	0							0.414	0.419	0.602										0.408	0.386	0.397
0.441	0.444	0.42		0	0							0.414	0.42	0.603										0.408	0.386	0.401
0.444	0.444	0.42		0	0							0.415	0.421	0.606										0.411	0.386	0.403
0.444	0.444	0.423		0	0							0.417	0.425	0.607										0.413	0.388	0.407
0.444	0.445	0.423		0	0							0.419	0.429	0.616										0.415	0.389	0.408
0.444	0.446	0.423		0	0							0.42	0.43	0.616										0.418	0.39	0.413
0.444	0.448	0.427		0	0							0.42	0.43	0.616										0.419	0.396	0.413
0.444	0.451	0.427		0	0							0.423	0.431	0.625										0.425	0.397	0.414
0.444	0.451	0.43		0	0							0.423	0.434	0.634										0.425	0.397	0.414
0.444	0.453	0.43		0	0							0.425	0.434	0.634										0.427	0.397	0.414
0.446	0.453	0.43		0	0							0.427	0.435	0.634										0.427	0.397	0.414
0.448	0.453	0.43		0	0							0.427	0.437	0.634										0.43	0.398	0.414
0.448	0.454	0.431		0	0							0.427	0.444	0.637										0.431	0.401	0.415
0.449	0.454	0.431		0	0							0.427	0.444	0.639										0.434	0.401	0.415
0.45	0.454	0.434		0	0							0.431	0.444	0.639										0.435	0.403	0.42
0.452	0.464	0.434		0	0							0.431	0.444	0.639										0.436	0.407	0.427
0.452	0.464	0.434		0	0							0.436	0.446	0.639										0.438	0.413	0.434
0.452	0.465	0.437		0	0							0.437	0.446	0.647										0.438	0.415	0.435
0.452	0.465	0.437		0	0							0.438	0.446	0.659										0.441	0.42	0.436
0.454	0.465	0.444		0	0							0.44	0.448	0.668										0.444	0.421	0.436
0.456	0.467	0.444		0	0							0.442	0.448	0.675										0.444	0.423	0.437
0.456	0.467	0.444		0	0							0.443	0.448	0.675										0.494	0.424	0.439
0.459	0.467	0.444		0	0							0.444	0.451	0.683										0.498	0.427	0.439
0.459	0.467	0.444		0	0							0.444	0.451	0.685										0.444	0.428	0.443
0.46	0.467	0.444		0	0							0.444	0.452	0.685										0.444	0.429	0.444
0.46	0.469	0.444		0	0							0.444	0.453	0.689										0.445	0.43	0.444
0.461	0.469	0.444		0	0							0.444	0.454	0.689										0.446	0.43	0.444
0.461	0.472	0.445		0	0							0.444	0.454	0.689										0.446	0.432	0.444
0.463	0.473	0.446		0	0							0.444	0.454	0.698										0.448	0.433	0.444
0.464	0.473	0.446		0	0							0.444	0.454	0.698										0.448	0.434	0.444
0.465	0.473	0.446		0	0							0.444	0.459	0.698										0.45	0.436	0.446
0.466	0.474	0.446		0	0							0.446	0.46	0.698										0.451	0.44	0.446
0.469	0.474	0.448		0	0							0.447	0.461	0.698										0.453	0.441	0.447
0.47	0.475	0.448		0	0							0.447	0.463	0.698										0.456	0.444	0.448
0.474	0.475	0.448		0	0							0.447	0.464	0.698										0.456	0.444	0.45
0.474	0.476	0.448		0	0							0.447	0.465	0.698										0.459	0.444	0.451
0.474	0.476	0.454		0	0							0.448	0.466	0.698										0.46	0.444	0.451
0.476	0.482	0.454		0	0							0.448	0.466	0.698										0.463	0.446	0.454
0.476	0.488	0.457		0	0							0.453	0.466	0.698										0.463	0.446	0.456
0.476	0.49	0.458		0	0							0.453	0.467	0.698										0.465	0.446	0.456
0.476	0.495	0.464		0	0							0.454	0.468	0.7										0.466	0.448	0.456
0.479	0.495	0.464		0	0							0.455	0.469	0.704										0.467	0.45	0.46
0.485	0.502	0.465		0	0							0.456	0.469	0.704										0.467	0.451	0.424
0.487	0.504	0.466		0	0							0.46	0.469	0.704										0.467	0.451	0.464
0.487	0.507	0.468		0	0							0.46	0.469	0.704										0.468	0.452	0.464
0.488	0.507	0.469		0	0							0.464	0.47	0.708										0.471	0.453	0.465
0.488	0.507	0.469		0	0							0.465	0.472	0.713										0.472	0.453	0.469
0.49	0.507	0.47		0	0							0.466	0.474	0.714										0.474	0.454	0.469
0.49	0.507	0.471		0	0							0.466	0.475	0.715										0.474	0.456	0.471
0.492	0.509	0.472		0	0							0.469	0.476	0.715										0.476	0.459	0.475
0.495	0.512	0.474		0	0							0.47	0.476	0.715										0.476	0.459	0.476
0.497	0.512	0.476		0	0							0.471	0.486	0.716										0.476	0.459	0.476
0.498	0.512	0.476		0	0							0.471	0.488	0.716										0.476	0.46	0.476
0.498	0.512	0.476		0	0							0.471	0.49	0.717										0.476	0.465	0.477
0.498	0.512	0.477		0	0							0.476	0.497	0.721										0.488	0.467	0.482
0.507	0.512	0.481		0	0							0.476	0.502	0.722										0.481	0.475	0.483
0.507	0.514	0.483		0	0							0.476	0.507	0.722										0.487	0.485	0.488
0.507	0.515	0.485		0	0							0.476	0.507	0.722										0.488	0.485	0.489
0.507	0.515	0.486		0	0							0.477	0.507	0.729										0.488	0.487	0.49
0.507	0.521	0.486		0	0							0.49	0.507	0.729										0.49	0.488	0.491
0.507	0.525	0.49		0	0							0.493	0.507	0.73										0.49	0.49	0.498
0.507	0.526	0.495		0	0							0.498	0.507	0.735										0.497	0.491	0.498
0.507	0.528	0.497		0	0							0.498	0.507	0.736										0.498	0.494	0.502
0.507	0.529	0.503		0	0							0.498	0.509	0.754										0.498	0.497	0.503
0.507	0.529	0.505		0	0							0.499	0.509	0.761										0.596	0.498	0.503
0.507	0.529	0.507		0	0							0.499	0.509	0.761										0.507	0.503	0.507
0.507	0.531	0.507		0	0							0.499	0.51	0.761										0.507	0.507	0.507
0.507	0.531	0.507		0	0							0.507	0.512	0.761										0.507	0.507	0.507
0.509	0.531	0.507		0	0							0.507	0.512	0.761										0.507	0.507	0.507
0.509	0.532	0.508		0	0							0.507	0.512	0.761										0.507	0.508	0.507
0.51	0.532	0.509		0	0							0.507	0.514	0.761										0.507	0.509	0.5
0.512	0.534	0.51		0	0							0.507	0.515	0.764										0.507	0.51	0.44
0.512	0.536	0.512		0	0							0.507	0.52	0.764										0.508	0.511	0.509
0.512	0.54	0.512		0	0							0.507	0.523	0.764										0.508	0.512	0.512
0.512	0.541	0.521		0	0							0.507	0.523	0.764										0.509	0.513	0.512
0.513	0.542	0.522		0	0							0.507	0.523	0.764										0.509	0.514	0.512
0.514	0.543	0.523		0	0							0.507	0.523	0.764										0.509	0.521	0.512
0.514	0.543	0.523		0	0							0.507	0.523	0.766										0.51	0.523	0.512
0.515	0.543	0.526		0	0							0.507	0.523	0.775										0.51	0.525	0.515
0.516	0.543	0.526		0	0							0.507	0.526	0.781										0.525	0.525	0.52
0.518	0.546	0.529		0	0							0.512	0.526	0.781										0.526	0.526	0.523
0.52	0.547	0.529		0	0							0.512	0.527	0.781										0.527	0.527	0.524
0.52	0.55	0.529		0	0							0.512	0.529	0.782										0.539	0.527	0.525
0.521	0.551	0.531		0	0							0.513	0.529	0.783										0.542	0.508	0.526
0.523	0.551	0.531		0	0							0.513	0.529	0.786										0.543	0.529	0.526
0.524	0.551	0.531		0	0							0.516	0.53	0.786										0.52	0.529	0.528
0.525	0.551	0.531		0	0							0.517	0.531	0.786										0.52	0.53	0.528
0.526	0.552	0.533		0	0							0.52	0.531	0.788										0.521	0.533	0.529
0.527	0.552	0.537		0	0							0.52	0.531	0.792										0.521	0.533	0.529
0.529	0.554	0.542		0	0							0.521	0.532	0.794										0.521	0.539	0.529
0.53	0.554	0.542		0	0							0.522	0.533	0.794										0.523	0.542	0.529
0.53	0.557	0.543		0	0							0.526	0.542	0.797										0.523	0.542	0.529
0.531	0.557	0.543		0	0							0.529	0.543	0.799										0.525	0.52	0.53
0.532	0.558	0.543		0	0							0.529	0.543	0.799										0.528	0.543	0.531
0.533	0.559	0.543		0	0							0.529	0.543	0.801										0.53	0.543	0.532
0.534	0.56	0.547		0	0							0.529	0.545	0.801										0.531	0.545	0.532
0.537	0.56	0.547		0	0							0.529	0.547	0.801										0.531	0.55	0.535
0.538	0.56	0.549		0	0							0.529	0.55	0.801										0.532	0.555	0.538
0.539	0.571	0.549		0	0							0.529	0.551	0.804										0.532	0.558	0.542
0.543	0.571	0.555		0	0							0.531	0.551	0.821										0.534	0.56	0.543
0.543	0.571	0.557		0	0							0.532	0.555	0.823										0.536	0.562	0.543
0.543	0.571	0.558		0	0							0.532	0.557	0.824										0.537	0.562	0.543
0.543	0.571	0.561		0	0							0.532	0.56	0.824										0.542	0.563	0.547
0.545	0.571	0.562		0	0							0.533	0.561	0.824										0.543	0.563	0.549
0.55	0.571	0.563		0	0							0.533	0.566	0.824										0.545	0.564	0.55
0.55	0.571	0.571		0	0							0.534	0.569	0.824										0.547	0.568	0.551
0.551	0.571	0.571		0	0							0.541	0.569	0.825										0.547	0.568	0.551
0.559	0.571	0.571		0	0							0.543	0.571	0.826										0.549	0.568	0.552
0.566	0.571	0.571		0	0							0.547	0.571	0.828										0.55	0.569	0.561
0.566	0.571	0.571		0	0							0.547	0.571	0.828										0.55	0.549	0.563
0.567	0.572	0.571		0	0							0.547	0.571	0.828										0.551	0.571	0.566
0.569	0.573	0.574		0	0							0.549	0.571	0.829										0.552	0.571	0.569
0.569	0.573	0.576		0	0							0.551	0.571	0.831										0.554	0.572	0.569
0.57	0.574	0.576		0	0							0.551	0.571	0.831										0.559	0.575	0.569
0.571	0.574	0.58		0	0							0.552	0.571	0.831										0.567	0.578	0.571
0.571	0.574	0.585		0	0							0.561	0.571	0.831										0.57	0.582	0.571
0.571	0.574	0.587		0	0							0.566	0.571	0.835										0.592	0.583	0.571
0.571	0.574	0.591		0	0							0.569	0.573	0.836										0.58	0.586	0.571
0.571	0.587	0.591		0	0							0.571	0.573	0.836										0.571	0.587	0.571
0.571	0.587	0.594		0	0							0.571	0.574	0.837										0.571	0.587	0.571
0.572	0.587	0.597		0	0							0.571	0.574	0.837										0.571	0.587	0.573
0.573	0.589	0.597		0	0							0.571	0.574	0.84										0.571	0.59	0.573
0.574	0.59	0.598		0	0							0.571	0.578	0.842										0.571	0.591	0.573
0.574	0.591	0.598		0	0							0.571	0.587	0.842										0.571	0.593	0.574
0.574	0.591	0.599		0	0							0.571	0.588	0.842										0.572	0.593	0.574
0.576	0.592	0.599		0	0							0.571	0.589	0.845										0.573	0.593	0.576
0.578	0.593	0.606		0	0							0.573	0.589	0.846										0.573	0.594	0.578
0.582	0.594	0.609		0	0							0.574	0.593	0.846										0.574	0.594	0.579
0.583	0.594	0.612		0	0							0.574	0.593	0.846										0.576	0.596	0.58
0.586	0.595	0.613		0	0							0.574	0.594	0.849										0.58	0.597	0.583
0.587	0.595	0.619		0	0							0.574	0.597	0.849										0.589	0.597	0.586
0.588	0.595	0.62		0	0							0.574	0.597	0.85										0.589	0.597	0.591
0.589	0.596	0.626		0	0							0.576	0.597	0.85										0.589	0.597	0.592
0.589	0.596	0.628		0	0							0.577	0.598	0.852										0.59	0.598	0.594
0.59	0.596	0.629		0	0							0.579	0.602	0.854										0.59	0.601	0.597
0.59	0.596	0.633		0	0							0.585	0.603	0.854										0.59	0.602	0.597
0.592	0.597	0.634		0	0							0.588	0.603	0.854										0.591	0.603	0.597
0.593	0.598	0.634		0	0							0.591	0.606	0.854										0.591	0.603	0.598
0.593	0.6	0.634		0	0							0.591	0.607	0.864										0.591	0.604	0.601
0.594	0.6	0.634		0	0							0.594	0.608	0.864										0.591	0.613	0.603
0.594	0.602	0.634		0	0							0.607	0.612	0.867										0.592	0.619	0.603
0.596	0.608	0.634		0	0							0.607	0.619	0.867										0.592	0.619	0.607
0.596	0.621	0.634		0	0							0.609	0.623	0.868										0.592	0.619	0.609
0.597	0.624	0.634		0	0							0.609	0.624	0.869										0.592	0.619	0.613
0.597	0.628	0.637		0	0							0.615	0.624	0.869										0.593	0.52	0.614
0.597	0.633	0.637		0	0							0.619	0.624	0.87										0.594	0.396	0.619
0.598	0.634	0.637		0	0							0.619	0.628	0.873										0.596	0.619	0.619
0.6	0.634	0.637		0	0							0.62	0.633	0.882										0.596	0.62	0.619
0.603	0.634	0.638		0	0							0.62	0.634	0.887										0.596	0.62	0.619
0.603	0.634	0.638		0	0							0.622	0.634	0.888										0.596	0.62	0.619
0.606	0.634	0.638		0	0							0.623	0.634	0.888										0.596	0.62	0.62
0.606	0.634	0.638		0	0							0.623	0.634	0.89										0.597	0.625	0.623
0.607	0.635	0.638		0	0							0.632	0.634	0.89										0.598	0.627	0.628
0.609	0.637	0.645		0	0							0.634	0.634	0.891										0.599	0.628	0.632
0.619	0.637	0.645		0	0							0.634	0.634	0.893										0.6	0.629	0.634
0.619	0.638	0.649		0	0							0.634	0.634	0.893										0.606	0.63	0.634
0.619	0.638	0.65		0	0							0.634	0.635	0.899										0.606	0.633	0.634
0.62	0.638	0.65		0	0							0.634	0.637	0.902										0.607	0.634	0.634
0.62	0.638	0.652		0	0							0.634	0.637	0.902										0.609	0.634	0.634
0.623	0.638	0.654		0	0							0.634	0.638	0.902										0.612	0.636	0.634
0.624	0.638	0.654		0	0							0.637	0.638	0.906										0.613	0.637	0.636
0.624	0.638	0.655		0	0							0.637	0.638	0.907										0.619	0.638	0.637
0.624	0.639	0.655		0	0							0.637	0.638	0.907										0.619	0.638	0.637
0.626	0.641	0.655		0	0							0.638	0.638	0.907										0.62	0.638	0.637
0.626	0.641	0.656		0	0							0.638	0.641	0.907										0.626	0.639	0.638
0.628	0.643	0.657		0	0							0.639	0.641	0.907										0.628	0.641	0.639
0.628	0.648	0.657		0	0							0.64	0.645	0.907										0.628	0.641	0.64
0.63	0.648	0.661		0	0							0.641	0.645	0.914										0.628	0.642	0.64
0.631	0.654	0.664		0	0							0.641	0.645	0.915										0.628	0.644	0.64
0.631	0.654	0.664		0	0							0.644	0.647	0.919										0.628	0.644	0.641
0.634	0.655	0.681		0	0							0.649	0.648	0.919										0.629	0.647	0.642
0.634	0.655	0.681		0	0							0.659	0.648	0.921										0.63	0.648	0.643
0.634	0.657	0.683		0	0							0.659	0.654	0.921										0.634	0.648	0.406
0.634	0.659	0.683		0	0							0.659	0.655	0.922										0.634	0.649	0.644
0.634	0.66	0.685		0	0							0.663	0.656	0.924										0.634	0.652	0.644
0.634	0.66	0.689		0	0							0.663	0.663	0.925										0.634	0.653	0.644
0.634	0.663	0.698		0	0							0.663	0.664	0.934										0.634	0.657	0.646
0.634	0.666	0.698		0	0							0.663	0.664	0.939										0.637	0.658	0.65
0.634	0.667	0.698		0	0							0.679	0.667	0.939										0.637	0.659	0.653
0.634	0.669	0.698		0	0							0.681	0.676	0.944										0.638	0.66	0.655
0.636	0.669	0.698		0	0							0.683	0.679	0.945										0.638	0.66	0.658
0.636	0.676	0.7		0	0							0.689	0.681	0.951										0.638	0.664	0.659
0.637	0.683	0.701		0	0							0.697	0.683	0.951										0.638	0.668	0.659
0.638	0.683	0.702		0	0							0.698	0.683	0.951										0.638	0.678	0.66
0.641	0.683	0.702		0	0							0.698	0.683	0.951										0.638	0.679	0.661
0.644	0.684	0.704		0	0							0.698	0.683	0.951										0.641	0.68	0.663
0.645	0.686	0.708		0	0							0.698	0.685	0.954										0.647	0.683	0.664
0.645	0.686	0.712		0	0							0.698	0.686	0.954										0.648	0.683	0.668
0.647	0.686	0.721		0	0							0.698	0.687	0.954										0.649	0.687	0.672
0.649	0.689	0.729		0	0							0.698	0.689	0.955										0.649	0.689	0.675
0.653	0.697	0.731		0	0							0.7	0.69	0.963										0.652	0.689	0.678
0.656	0.697	0.731		0	0							0.7	0.691	0.963										0.655	0.689	0.68
0.656	0.697	0.732		0	0							0.701	0.698	0.965										0.655	0.69	0.68
0.657	0.698	0.732		0	0							0.705	0.698	0.987										0.655	0.696	0.683
0.658	0.698	0.742		0	0							0.707	0.7	0.99										0.656	0.696	0.689
0.66	0.698	0.75		0	0							0.716	0.701	1										0.661	0.697	0.689
0.661	0.698	0.758		0	0							0.722	0.702	1										0.664	0.698	0.69
0.663	0.698	0.758		0	0							0.722	0.705	1.01										0.664	0.698	0.69
0.664	0.698	0.761		0	0							0.722	0.705	1.015										0.665	0.698	0.691
0.665	0.698	0.761		0	0							0.722	0.707	1.016										0.68	0.698	0.694
0.667	0.701	0.761		0	0							0.722	0.707	1.017										0.683	0.698	0.694
0.671	0.703	0.761		0	0							0.722	0.707	1.018										0.685	0.698	0.695
0.674	0.703	0.761		0	0							0.724	0.708	1.019										0.686	0.698	0.696
0.677	0.705	0.764		0	0							0.725	0.716	1.025										0.687	0.705	0.502
0.679	0.705	0.764		0	0							0.735	0.716	1.027										0.689	0.716	0.4
0.68	0.707	0.768		0	0							0.735	0.716	1.032										0.689	0.72	0.698
0.681	0.712	0.775		0	0							0.74	0.72	1.048										0.689	0.731	0.698
0.685	0.715	0.777		0	0							0.747	0.722	1.049										0.689	0.737	0.698
0.687	0.715	0.783		0	0							0.749	0.722	1.054										0.69	0.74	0.698
0.687	0.716	0.788		0	0							0.751	0.723	1.054										0.697	0.74	0.702
0.689	0.716	0.789		0	0							0.758	0.723	1.056										0.697	0.74	0.703
0.689	0.719	0.789		0	0							0.758	0.737	1.056										0.698	0.741	0.707
0.69	0.719	0.792		0	0							0.76	0.742	1.067										0.698	0.742	0.711
0.69	0.723	0.794		0	0							0.761	0.742	1.073										0.698	0.744	0.714
0.691	0.723	0.795		0	0							0.761	0.744	1.076										0.698	0.756	0.718
0.692	0.723	0.797		0	0							0.761	0.748	1.076										0.7	0.758	0.726
0.692	0.723	0.799		0	0							0.761	0.749	1.077										0.7	0.758	0.728
0.695	0.729	0.801		0	0							0.761	0.75	1.078										0.7	0.759	0.739
0.698	0.737	0.804		0	0							0.761	0.758	1.078										0.701	0.76	0.74
0.698	0.74	0.804		0	0							0.761	0.758	1.078										0.703	0.761	0.74
0.698	0.744	0.806		0	0							0.764	0.761	1.092										0.704	0.761	0.74
0.698	0.749	0.81		0	0							0.764	0.761	1.092										0.705	0.502	0.741
0.7	0.757	0.813		0	0							0.764	0.761	1.095										0.705	0.62	0.747
0.7	0.761	0.814		0	0							0.764	0.761	1.105										0.705	0.764	0.747
0.7	0.761	0.814		0	0							0.764	0.761	1.106										0.712	0.764	0.749
0.7	0.761	0.814		0	0							0.769	0.761	1.107										0.722	0.765	0.75
0.701	0.761	0.814		0	0							0.777	0.761	1.11										0.726	0.778	0.752
0.704	0.765	0.823		0	0							0.777	0.761	1.11										0.744	0.779	0.752
0.704	0.773	0.823		0	0							0.779	0.764	1.111										0.744	0.785	0.753
0.705	0.774	0.824		0	0							0.788	0.764	1.119										0.752	0.785	0.76
0.708	0.774	0.824		0	0							0.788	0.766	1.12										0.758	0.787	0.761
0.711	0.776	0.824		0	0							0.788	0.773	1.12										0.761	0.787	0.761
0.716	0.778	0.824		0	0							0.788	0.776	1.122										0.761	0.789	0.761
0.719	0.78	0.824		0	0							0.788	0.777	1.122										0.761	0.794	0.761
0.72	0.783	0.824		0	0							0.793	0.777	1.123										0.761	0.804	0.763
0.722	0.785	0.825		0	0							0.802	0.777	1.135										0.761	0.81	0.764
0.726	0.788	0.827		0	0							0.804	0.781	1.135										0.764	0.81	0.765
0.728	0.788	0.827		0	0							0.804	0.782	1.137										0.764	0.813	0.779
0.738	0.788	0.829		0	0							0.808	0.783	1.142										0.764	0.814	0.782
0.74	0.794	0.832		0	0							0.814	0.785	1.156										0.773	0.82	0.788
0.741	0.794	0.838		0	0							0.814	0.788	1.163										0.774	0.821	0.793
0.742	0.8	0.842		0	0							0.817	0.788	1.164										0.777	0.821	0.794
0.746	0.803	0.85		0	0							0.82	0.794	1.165										0.778	0.788	0.794
0.748	0.803	0.86		0	0							0.82	0.794	1.166										0.778	0.824	0.795
0.748	0.806	0.862		0	0							0.824	0.795	1.176										0.78	0.824	0.803
0.752	0.81	0.868		0	0							0.824	0.797	1.188										0.782	0.825	0.806
0.758	0.811	0.877		0	0							0.824	0.797	1.205										0.783	0.825	0.815
0.761	0.816	0.878		0	0							0.827	0.797	1.206										0.788	0.825	0.82
0.761	0.816	0.882		0	0							0.829	0.81	1.211										0.789	0.7	0.821
0.761	0.817	0.886		0	0							0.834	0.81	1.213										0.789	0.836	0.823
0.761	0.818	0.888		0	0							0.842	0.81	1.22										0.793	0.846	0.562
0.761	0.819	0.888		0	0							0.846	0.811	1.22										0.794	0.852	0.432
0.761	0.822	0.888		0	0							0.846	0.811	1.223										0.799	0.852	0.824
0.761	0.824	0.89		0	0							0.846	0.811	1.257										0.8	0.861	0.824
0.764	0.824	0.89		0	0							0.874	0.813	1.259										0.803	0.867	0.824
0.766	0.824	0.893		0	0							0.875	0.814	1.266										0.804	0.877	0.825
0.767	0.824	0.893		0	0							0.878	0.818	1.269										0.811	0.7	0.825
0.77	0.824	0.902		0	0							0.884	0.824	1.269										0.814	0.888	0.827
0.772	0.825	0.902		0	0							0.887	0.825	1.27										0.815	0.888	0.834
0.773	0.826	0.907		0	0							0.888	0.827	1.279										0.816	0.903	0.852
0.774	0.829	0.907		0	0							0.888	0.829	1.281										0.822	0.907	0.866
0.778	0.851	0.911		0	0							0.888	0.862	1.287										0.825	0.911	0.867
0.781	0.881	0.918		0	0							0.888	0.868	1.289										0.825	0.927	0.877
0.781	0.888	0.92		0	0							0.888	0.877	1.292										0.825	0.945	0.888
0.782	0.888	0.934		0	0							0.888	0.878	1.292										0.827	0.951	0.888
0.782	0.888	0.941		0	0							0.891	0.881	1.296										0.85	0.951	0.895
0.787	0.89	0.951		0	0							0.892	0.886	1.302										0.86	0.954	0.902
0.788	0.89	0.952		0	0							0.895	0.888	1.313										0.866	0.954	0.904
0.791	0.89	0.959		0	0							0.895	0.888	1.318										0.882	0.954	0.906
0.791	0.891	0.969		0	0							0.902	0.888	1.327										0.886	0.954	0.915
0.793	0.891	0.976		0	0							0.904	0.888	1.332										0.888	0.96	0.915
0.794	0.891	0.998		0	0							0.909	0.888	1.333										0.969	0.961	0.923
0.815	0.895	1		0	0							0.928	0.89	1.333										0.888	0.964	0.925
0.824	0.9	1.004		0	0							0.928	0.891	1.335										1.205	0.969	0.93
0.824	0.9	1.006		0	0							0.951	0.893	1.345										0.89	1.015	0.951
0.825	0.92	1.012		0	0							0.951	0.9	1.35										0.89	1.017	0.951
0.825	0.925	1.015		0	0							0.954	0.92	1.35										0.891	1.024	0.954
0.83	0.942	1.03		0	0							0.954	0.92	1.357										0.9	1.064	1.006
0.835	0.956	1.034		0	0							0.962	0.925	1.369										0.902	1.065	1.015
0.844	0.96	1.034		0	0							0.991	0.934	1.395										0.925	1.072	1.015
0.848	0.96	1.052		0	0							0.997	0.942	1.395										0.934	1.073	1.038
0.866	0.97	1.064		0	0							1.015	0.969	1.403										0.959	1.078	1.068
0.87	1.025	1.064		0	0							1.015	1.004	1.406										1.072	1.078	1.076
0.87	1.025	1.067		0	0							1.041	1.025	1.437										1.024	1.122	1.076
0.886	1.025	1.076		0	0							1.078	1.034	1.478										1.015	1.122	1.08
0.888	1.056	1.205		0	0							1.205	1.052	1.484										1.025	1.176	1.098
0.888	1.078	1.23		0	0							1.215	1.052	1.649										1.034	1.205	1.129
0.888	1.078	1.234		0	0							1.233	1.205	1.662										1.078	1.205	1.138
0.89	1.08	1.322		0	0							1.455	1.56	1.86										1.08	1.207	1.181
0.993	1.27	1.54		0	0							1.658	1.56	1.9										1.68	1.28	1.189
1.446	1.54	1.56		0	0							1.7	1.68	1.92										1.68	1.326	1.2

## Sheet: Data  Fig S4-TLR
								N1	N2	N3												V1	V2	V3											W1	W2	W3
N1	N2	N3	number	number	number		interval	%	%	%				V1	V2	V3	number	number	number		interval	%	%	%						number	number	number		interval	%	%	%
			0	0	0												0	0	0											0	0	0
0.142	0.204	0.134	400	400	400	0	0.0-0.05	0	0	0				0.214	0.11	0.113	400	400	400	0	0.0-0.05	0	0	0			0.213	0.142	0.142	400	399	399	0	0.0-0.05	0	0	0								0	0	0
0.088	0.184	0.169	400	400	400	0.05	0.05-0.10	4.25	7.25	8				0.136	0.154	0.11	400	400	400	0.05	0.05-0.10	5.25	7.25	1.75			0.214	0.088	0.088	400	399	399	0.05	0.05-0.10	5.5	2	1								0	0	0
0.17	0.258	0.144	383	371	368	0.1	0.10-0.15	70.5	70.25	67.5				0.103	0.127	0.116	379	371	393	0.1	0.10-0.15	79.75	72	55			0.127	0.17	0.17	378	391	395	0.1	0.10-0.15	70	48	51.75								6.75	2.25	1
0.127	0.142	0.169	101	90	98	0.15	0.15-0.20	16	16	17.25				0.11	0.111	0.142	60	83	173	0.15	0.15-0.20	11	13.75	28.5			0.317	0.127	0.127	98	199	188	0.15	0.15-0.20	15	35.25	31.5								69	48.5	52.25
0.112	0.142	0.106	37	26	29	0.2	0.20-0.25	5.5	5.25	5				0.119	0.116	0.111	16	28	59	0.2	0.20-0.25	2.75	5	9			0.142	0.112	0.112	38	58	62	0.2	0.20-0.25	7.75	7	8.5	接收	频率	累积 %	接收	频率	累积 %		15	34.75	31.25
0.254	0.127	0.127	15	5	9	0.25	0.25-0.30	3.75	1.25	1.5				0.138	0.142	0.19	5	8	23	0.25	0.25-0.30	1.25	2	3.75			0.159	0.254	0.254	7	30	28	0.25	0.25-0.30	1.5	5.25	6.25	0	0	0	0.15	194	0.485		7.5	7	8.75
0.19	0.219	0.131	0	0	3	0.3	0.30-0.35	0	0	0.75				0.238	0.162	0.142	0	0	8	0.3	0.30-0.35	0	0	1.75			0.141	0.19	0.19	1	9	3	0.3	0.30-0.35	0.25	2.25	0.75	0.05	0	0	0.2	139	0.8325		1.5	5.25	6
0.254	0.127	0.13	0	0	0	0.35	0.35-0.40	0	0	0				0.108	0.107	0.14	0	0	1	0.35	0.35-0.40	0	0	0.25			0.112	0.254	0.254	0	0	0	0.35	0.35-0.40	0	0	0	0.1	9	0.0225	0.25	28	0.9025		0.25	2.25	0.75
0.127	0.095	0.169	0	0	0	0.4	0.40-0.45	0	0	0				0.131	0.19	0.115	0	0	0	0.4	0.40-0.45	0	0	0			0.184	0.127	0.127	0	0	0		0.40-0.45	0	0	0	0.15	194	0.5075	0.3	21	0.955		0	0	0
0.142	0.117	0.211	0	0	0	0.45	0.45-0.50	0	0	0				0.127	0.211	0.157	0	0	0	0.45	0.45-0.50	0	0	0			0.088	0.142	0.142	0	0	0	0.4	0.45-0.50	0	0	0	0.2	139	0.855	0.1	9	0.9775		0	0	0
0.109	0.101	0.175	0	0	0	0.5	0.50-0.55							0.108	0.138	0.139	0	0	0	0.5	0.50-0.55						0.127	0.109	0.109	0	0	0	0.45	0.50-0.55				0.25	28	0.925	0.35	9	1
0.127	0.108	0.134	0	0	0	0.55	0.55-0.60							0.127	0.107	0.142	0	0	0	0.55	0.55-0.60						0.079	0.127	0.127	0	0	0	0.5	0.55-0.60				0.3	21	0.9775	0	0	1
0.127	0.088	0.127	0	0	0	0.6	0.60-0.65							0.108	0.131	0.142	0	0	0	0.6	0.60-0.65						0.214	0.127	0.127	0	0	0	0.6	0.60-0.65				0.35	9	1	0.05	0	1
0.127	0.106	0.131	0	0	0	0.65	0.65-0.70							0.134	0.194	0.246	0	0	0	0.65	0.65-0.70						0.105	0.127	0.127	0	0	0	0.65	0.65-0.70				0.4	0	1	0.4	0	1
0.254	0.167	0.211	0	0	0	0.7	0.75-0.80							0.142	0.1	0.163	0	0	0	0.7	0.75-0.80						0.111	0.254	0.254	0	0	0	0.7	0.75-0.80				其他	0	1	其他	0	1
0.11	0.106	0.106	0	0	0	0.75	0.80-0.85							0.254	0.159	0.112	0	0	0	0.75	0.80-0.85						0.109	0.11	0.11	0	0	0	0.75	0.80-0.85
0.071	0.113	0.112	0	0	0	0.8	0.85-0.90							0.141	0.11	0.159	0	0	0	0.8	0.85-0.90						0.109	0.079	0.079	0	0	0	0.8	0.85-0.90
0.159	0.129	0.127	0	0	0	0.85	0.90-0.95							0.127	0.142	0.141	0	0	0	0.85	0.90-0.95						0.145	0.092	0.092	0	0	0	0.85	0.90-0.95				接收	频率	累积 %	接收	频率	累积 %
0.131	0.109	0.113	0	0	0	0.9	0.95-1.00							0.155	0.11	0.145	0	0	0	0.9	0.95-1.00						0.184	0.199	0.199	0	0	0	0.9	0.95-1.00				0	0	0	0.15	209	0.5225
0.11	0.111	0.107	0	0	0	0.95	1.00-1.05							0.108	0.109	0.149	0	0	0	0.95	1.00-1.05						0.127	0.107	0.107	0	0	0	0.95	1.00-1.05				0.05	0	0	0.2	125	0.835
0.14	0.167	0.094	0	0	0	1	1.05-1.10							0.104	0.108	0.127	0	0	0	1	1.05-1.10						0.142	0.071	0.071	0	0	0	1	1.05-1.10				0.1	4	0.01	0.25	35	0.9225
0.159	0.131	0.135	0	0	0	1.05	1.10-1.15							0.127	0.107	0.14	0	0	0	1.05	1.10-1.15						0.109	0.159	0.159	0	0	0	1.05	1.10-1.15				0.15	209	0.5325	0.3	24	0.9825
0.216	0.142	0.163	0	0	0	1.1	1.15-1.20							0.112	0.087	0.162	0	0	0	1.1	1.15-1.20						0.142	0.131	0.131	0	0	0	1.1	1.15-1.20				0.2	125	0.845	0.1	4	0.9925
0.19	0.142	0.066	0	0	0	1.15	1.20-1.25							0.113	0.142	0.137	0	0	0	1.15	1.20-1.25						0.131	0.11	0.11	0	0	0	1.15	1.20-1.25				0.25	35	0.9325	0.35	3	1
0.104	0.211	0.127	0	0	0	1.2	1.25-1.30							0.119	0.214	0.127	0	0	0	1.2	1.25-1.30						0.109	0.107	0.107	0	0	0	1.2	1.25-1.30				0.3	24	0.9925	0	0	1
0.168	0.148	0.216	0	0	0	1.25	1.30-1.35							0.179	0.116	0.13	0	0	0	1.25	1.30-1.35						0.19	0.109	0.109	0	0	0	1.25	1.30-1.35				0.35	3	1	0.05	0	1
0.115	0.115	0.108	0	0	0	1.3	1.35-1.40							0.127	0.119	0.131	0	0	0	1.3	1.35-1.40						0.107	0.108	0.108	0	0	0	1.3	1.35-1.40				0.4	0	1	0.4	0	1
0.11	0.111	0.109	0	0	0	1.35	1.40-1.45							0.166	0.127	0.19	0	0	0	1.35	1.40-1.45						0.175	0.159	0.159	0	0	0	1.35	1.40-1.45				其他	0	1	其他	0	1
0.109	0.111	0.147	0	0	0	1.4	1.45-1.50							0.206	0.107	0.159	0	0	0	1.4	1.45-1.50						0.109	0.14	0.14	0	0	0	1.4	1.45-1.50
0.11	0.108	0.095	0	0	0	1.45	1.50-1.55							0.11	0.128	0.112	0	0	0	1.45	1.50-1.55						0.152	0.159	0.159	0	0	0	1.45	1.50-1.55				接收	频率	累积 %	接收	频率	累积 %
0.117	0.109	0.163	0	0	0	1.5	1.55-1.60							0.107	0.131	0.214	0	0	0	1.5	1.55-1.60						0.155	0.216	0.216	0	0	0	1.5	1.55-1.60				0	0	0	0.15	276	0.69
0.131	0.127	0.193	0	0	0	1.55	1.60-1.65							0.112	0.214	0.244	0	0	0	1.55	1.60-1.65						0.135	0.19	0.19	0	0	0	1.55	1.60-1.65				0.05	0	0	0.2	60	0.84
0.183	0.112	0.098	0	0	0	1.6	1.65-1.70							0.153	0.112	0.137	0	0	0	1.6	1.65-1.70						0.193	0.104	0.104	0	0	0	1.6	1.65-1.70				0.1	27	0.0675	0.25	30	0.915
0.142	0.164	0.142	0	0	0	1.65	1.70-1.75							0.11	0.11	0.254	0	0	0	1.65	1.70-1.75						0.214	0.168	0.168	0	0	0	1.65	1.70-1.75				0.15	276	0.7575	0.1	27	0.9825
0.193	0.214	0.159	0	0	0	1.7	1.75-1.80							0.142	0.159	0.135	0	0	0	1.7	1.75-1.80						0.1	0.115	0.115	0	0	0	1.7	1.75-1.80				0.2	60	0.9075	0.3	6	0.9975
0.107	0.102	0.127	0	0	0	1.75	1.80-1.85							0.107	0.109	0.168	0	0	0	1.75	1.80-1.85						0.102	0.199	0.199	0	0	0	1.75	1.80-1.85				0.25	30	0.9825	0.35	1	1
0.107	0.127	0.142	0	0	0	1.8	1.85-1.90							0.112	0.152	0.16	0	0	0	1.8	1.85-1.90						0.189	0.109	0.109	0	0	0	1.8	1.85-1.90				0.3	6	0.9975	0	0	1
0.142	0.109	0.171	0	0	0	1.85	1.90-1.95							0.11	0.115	0.142	0	0	0	1.85	1.90-1.95						0.254	0.11	0.11	0	0	0	1.85	1.90-1.95				0.35	1	1	0.05	0	1
0.127	0.112	0.129	0	0	0	1.9	1.95-2.00							0.109	0.142	0.14	0	0	0	1.9	1.95-2.00						0.11	0.109	0.109	0	0	0	1.9	1.95-2.00				0.4	0	1	0.4	0	1
0.11	0.19	0.103	0	0	0	1.95								0.142	0.11	0.214	0	0	0	1.95							0.137	0.11	0.11	0	0	0	1.95					其他	0	1	其他	0	1
0.142	0.132	0.142	0	0	0	2								0.137	0.127	0.238	0	0	0	2							0.144	0.117	0.117	0	0	0	2
0.133	0.137	0.111		0	0									0.106	0.211	0.142		0	0								0.211	0.131	0.131		0	0
0.109	0.23	0.142		0	0									0.142	0.127	0.187		0	0								0.116	0.183	0.183		0	0
0.159	0.107	0.116		0	0									0.142	0.11	0.107		0	0								0.252	0.142	0.142		0	0
0.187	0.142	0.142		0	0									0.111	0.131	0.194		0	0								0.214	0.193	0.193		0	0
0.214	0.11	0.142		0	0									0.122	0.127	0.142		0	0								0.112	0.107	0.107		0	0
0.193	0.066	0.138		0	0									0.118	0.142	0.168		0	0								0.281	0.134	0.134		0	0
0.159	0.112	0.127		0	0									0.12	0.19	0.094		0	0								0.098	0.114	0.114		0	0
0.11	0.11	0.144		0	0									0.102	0.127	0.109		0	0								0.184	0.141	0.141		0	0
0.104	0.109	0.112		0	0									0.131	0.127	0.113		0	0								0.107	0.107	0.142		0	0
0.109	0.102	0.137		0	0									0.107	0.107	0.166		0	0								0.1	0.142	0.133		0	0
0.063	0.107	0.14		0	0									0.138	0.148	0.193		0	0								0.127	0.111	0.159		0	0
0.159	0.142	0.127		0	0									0.127	0.19	0.112		0	0								0.1	0.113	0.15		0	0
0.102	0.142	0.155		0	0									0.111	0.127	0.161		0	0								0.159	0.112	0.159		0	0
0.119	0.127	0.111		0	0									0.127	0.117	0.196		0	0								0.11	0.127	0.19		0	0
0.152	0.159	0.086		0	0									0.108	0.186	0.127		0	0								0.138	0.142	0.112		0	0
0.131	0.159	0.115		0	0									0.111	0.105	0.109		0	0								0.19	0.111	0.142		0	0
0.148	0.16	0.127		0	0									0.13	0.159	0.197		0	0								0.214	0.127	0.19		0	0
0.134	0.193	0.115		0	0									0.109	0.11	0.112		0	0								0.142	0.11	0.186		0	0
0.103	0.111	0.109		0	0									0.127	0.214	0.113		0	0								0.136	0.113	0.184		0	0
0.108	0.111	0.112		0	0									0.074	0.184	0.127		0	0								0.127	0.142	0.225		0	0
0.142	0.119	0.117		0	0									0.107	0.142	0.192		0	0								0.11	0.134	0.142		0	0
0.142	0.11	0.142		0	0									0.127	0.137	0.11		0	0								0.115	0.142	0.202		0	0
0.134	0.116	0.127		0	0									0.116	0.077	0.114		0	0								0.115	0.11	0.219		0	0
0.131	0.107	0.223		0	0									0.132	0.086	0.104		0	0								0.181	0.113	0.163		0	0
0.101	0.131	0.112		0	0									0.148	0.112	0.179		0	0								0.095	0.132	0.159		0	0
0.19	0.108	0.127		0	0									0.159	0.109	0.135		0	0								0.142	0.11	0.263		0	0
0.214	0.127	0.149		0	0									0.127	0.084	0.137		0	0								0.112	0.19	0.127		0	0
0.142	0.142	0.185		0	0									0.19	0.127	0.147		0	0								0.108	0.131	0.185		0	0
0.086	0.112	0.131		0	0									0.127	0.135	0.238		0	0								0.116	0.159	0.127		0	0
0.136	0.115	0.134		0	0									0.143	0.127	0.254		0	0								0.102	0.127	0.142		0	0
0.117	0.127	0.109		0	0									0.127	0.1	0.163		0	0								0.154	0.112	0.214		0	0
0.159	0.109	0.129		0	0									0.156	0.111	0.355		0	0								0.148	0.132	0.127		0	0
0.127	0.11	0.18		0	0									0.108	0.112	0.151		0	0								0.127	0.142	0.157		0	0
0.142	0.1	0.127		0	0									0.182	0.15	0.209		0	0								0.159	0.197	0.142		0	0
0.071	0.151	0.192		0	0									0.111	0.107	0.159		0	0								0.112	0.111	0.159		0	0
0.16	0.142	0.127		0	0									0.11	0.127	0.134		0	0								0.11	0.142	0.149		0	0
0.121	0.144	0.127		0	0									0.142	0.111	0.09		0	0								0.131	0.168	0.139		0	0
0.111	0.142	0.127		0	0									0.127	0.139	0.137		0	0								0.085	0.114	0.214		0	0
0.139	0.108	0.128		0	0									0.14	0.115	0.107		0	0								0.11	0.159	0.163		0	0
0.194	0.103	0.214		0	0									0.159	0.101	0.191		0	0								0.108	0.197	0.159		0	0
0.129	0.127	0.133		0	0									0.138	0.142	0.135		0	0								0.109	0.254	0.142		0	0
0.131	0.111	0.123		0	0									0.142	0.142	0.146		0	0								0.127	0.147	0.159		0	0
0.231	0.11	0.195		0	0									0.143	0.172	0.127		0	0								0.142	0.142	0.196		0	0
0.136	0.127	0.11		0	0									0.129	0.112	0.112		0	0								0.134	0.145	0.142		0	0
0.109	0.14	0.127		0	0									0.109	0.122	0.142		0	0								0.142	0.154	0.238		0	0
0.146	0.11	0.14		0	0									0.136	0.11	0.112		0	0								0.254	0.197	0.147		0	0
0.194	0.129	0.19		0	0									0.142	0.142	0.107		0	0								0.103	0.168	0.113		0	0
0.141	0.126	0.084		0	0									0.127	0.142	0.152		0	0								0.19	0.159	0.159		0	0
0.127	0.127	0.142		0	0									0.137	0.09	0.19		0	0								0.109	0.114	0.134		0	0
0.169	0.127	0.109		0	0									0.127	0.127	0.112		0	0								0.112	0.127	0.214		0	0
0.107	0.11	0.105		0	0									0.108	0.168	0.107		0	0								0.106	0.11	0.159		0	0
0.159	0.168	0.132		0	0									0.136	0.079	0.169		0	0								0.11	0.108	0.261		0	0
0.16	0.142	0.189		0	0									0.14	0.1	0.16		0	0								0.214	0.154	0.214		0	0
0.291	0.093	0.197		0	0									0.11	0.11	0.191		0	0								0.159	0.127	0.161		0	0
0.263	0.118	0.238		0	0									0.127	0.099	0.19		0	0								0.142	0.169	0.282		0	0
0.127	0.091	0.19		0	0									0.098	0.142	0.111		0	0								0.109	0.142	0.164		0	0
0.113	0.142	0.189		0	0									0.105	0.102	0.11		0	0								0.127	0.127	0.162		0	0
0.127	0.127	0.109		0	0									0.127	0.109	0.171		0	0								0.139	0.145	0.183		0	0
0.1	0.113	0.111		0	0									0.112	0.074	0.127		0	0								0.142	0.135	0.187		0	0
0.131	0.142	0.127		0	0									0.167	0.127	0.258		0	0								0.171	0.114	0.259		0	0
0.142	0.102	0.144		0	0									0.168	0.109	0.107		0	0								0.19	0.159	0.32		0	0
0.114	0.118	0.113		0	0									0.142	0.113	0.142		0	0								0.102	0.131	0.249		0	0
0.139	0.113	0.142		0	0									0.104	0.168	0.113		0	0								0.111	0.193	0.253		0	0
0.109	0.142	0.127		0	0									0.109	0.101	0.103		0	0								0.127	0.112	0.189		0	0
0.1	0.14	0.131		0	0									0.19	0.127	0.127		0	0								0.138	0.127	0.127		0	0
0.11	0.116	0.14		0	0									0.127	0.254	0.131		0	0								0.112	0.153	0.111		0	0
0.127	0.105	0.112		0	0									0.092	0.111	0.11		0	0								0.127	0.114	0.189		0	0
0.112	0.113	0.109		0	0									0.109	0.127	0.108		0	0								0.19	0.159	0.131		0	0
0.108	0.127	0.072		0	0									0.127	0.193	0.144		0	0								0.18	0.169	0.163		0	0
0.101	0.119	0.086		0	0									0.105	0.077	0.135		0	0								0.131	0.111	0.149		0	0
0.109	0.142	0.107		0	0									0.094	0.127	0.155		0	0								0.131	0.208	0.194		0	0
0.109	0.11	0.214		0	0									0.085	0.258	0.104		0	0								0.214	0.159	0.109		0	0
0.131	0.106	0.191		0	0									0.102	0.111	0.19		0	0								0.107	0.113	0.127		0	0
0.102	0.108	0.211		0	0									0.127	0.142	0.142		0	0								0.135	0.149	0.108		0	0
0.085	0.075	0.142		0	0									0.197	0.106	0.149		0	0								0.214	0.111	0.127		0	0
0.108	0.107	0.127		0	0									0.108	0.127	0.159		0	0								0.112	0.19	0.11		0	0
0.083	0.109	0.11		0	0									0.14	0.142	0.14		0	0								0.109	0.211	0.127		0	0
0.11	0.213	0.142		0	0									0.142	0.086	0.108		0	0								0.107	0.112	0.113		0	0
0.077	0.216	0.112		0	0									0.127	0.134	0.194		0	0								0.131	0.136	0.131		0	0
0.097	0.127	0.113		0	0									0.11	0.159	0.131		0	0								0.088	0.19	0.176		0	0
0.112	0.112	0.214		0	0									0.159	0.106	0.127		0	0								0.159	0.173	0.127		0	0
0.09	0.104	0.109		0	0									0.141	0.128	0.109		0	0								0.127	0.127	0.131		0	0
0.083	0.079	0.159		0	0									0.112	0.119	0.135		0	0								0.138	0.142	0.142		0	0
0.107	0.103	0.111		0	0									0.214	0.127	0.211		0	0								0.161	0.146	0.305		0	0
0.107	0.102	0.34		0	0									0.127	0.109	0.142		0	0								0.131	0.159	0.14		0	0
0.107	0.12	0.142		0	0									0.127	0.127	0.19		0	0								0.146	0.167	0.19		0	0
0.108	0.082	0.288		0	0									0.182	0.127	0.214		0	0								0.11	0.177	0.142		0	0
0.087	0.108	0.258		0	0									0.113	0.11	0.193		0	0								0.098	0.135	0.131		0	0
0.148	0.08	0.331		0	0									0.111	0.111	0.174		0	0								0.127	0.197	0.138		0	0
0.133	0.111	0.238		0	0									0.066	0.1	0.19		0	0								0.193	0.167	0.133		0	0
0.143	0.084	0.184		0	0									0.108	0.14	0.144		0	0								0.19	0.159	0.111		0	0
0.214	0.116	0.214		0	0									0.109	0.152	0.258		0	0								0.127	0.17	0.159		0	0
0.197	0.165	0.189		0	0									0.11	0.107	0.254		0	0								0.127	0.193	0.134		0	0
0.107	0.109	0.261		0	0									0.149	0.132	0.192		0	0								0.115	0.166	0.142		0	0
0.109	0.127	0.142		0	0									0.108	0.127	0.131		0	0								0.142	0.142	0.197		0	0
0.109	0.111	0.19		0	0									0.127	0.131	0.158		0	0								0.136	0.142	0.161		0	0
0.103	0.131	0.127		0	0									0.103	0.107	0.107		0	0								0.11	0.159	0.141		0	0
0.112	0.127	0.139		0	0									0.142	0.071	0.329		0	0								0.112	0.19	0.111		0	0
0.261	0.19	0.167		0	0									0.116	0.159	0.333		0	0								0.098	0.131	0.134		0	0
0.159	0.193	0.159		0	0									0.159	0.19	0.265		0	0								0.2	0.209	0.127		0	0
0.111	0.11	0.19		0	0									0.11	0.127	0.214		0	0								0.138	0.137	0.141		0	0
0.111	0.144	0.142		0	0									0.115	0.1	0.19		0	0								0.142	0.142	0.159		0	0
0.101	0.137	0.131		0	0									0.108	0.108	0.142		0	0								0.142	0.19	0.214		0	0
0.105	0.142	0.19		0	0									0.187	0.11	0.339		0	0								0.211	0.142	0.127		0	0
0.111	0.142	0.142		0	0									0.19	0.065	0.149		0	0								0.116	0.142	0.107		0	0
0.127	0.159	0.1		0	0									0.111	0.111	0.211		0	0								0.087	0.159	0.142		0	0
0.112	0.142	0.131		0	0									0.17	0.108	0.223		0	0								0.119	0.159	0.109		0	0
0.116	0.109	0.142		0	0									0.115	0.135	0.152		0	0								0.142	0.159	0.11		0	0
0.107	0.127	0.142		0	0									0.151	0.261	0.142		0	0								0.109	0.19	0.146		0	0
0.135	0.074	0.127		0	0									0.256	0.167	0.101		0	0								0.109	0.131	0.163		0	0
0.142	0.113	0.131		0	0									0.214	0.102	0.15		0	0								0.113	0.127	0.142		0	0
0.101	0.127	0.127		0	0									0.11	0.107	0.181		0	0								0.111	0.254	0.127		0	0
0.108	0.109	0.112		0	0									0.11	0.109	0.159		0	0								0.214	0.18	0.142		0	0
0.112	0.086	0.1		0	0									0.111	0.193	0.147		0	0								0.118	0.238	0.131		0	0
0.142	0.075	0.076		0	0									0.112	0.09	0.167		0	0								0.19	0.263	0.19		0	0
0.127	0.113	0.102		0	0									0.065	0.161	0.204		0	0								0.111	0.166	0.19		0	0
0.109	0.218	0.142		0	0									0.111	0.166	0.177		0	0								0.239	0.178	0.135		0	0
0.102	0.142	0.159		0	0									0.115	0.127	0.107		0	0								0.159	0.159	0.205		0	0
0.11	0.214	0.191		0	0									0.131	0.127	0.127		0	0								0.127	0.144	0.131		0	0
0.214	0.159	0.107		0	0									0.127	0.211	0.131		0	0								0.108	0.151	0.142		0	0
0.154	0.106	0.105		0	0									0.129	0.214	0.142		0	0								0.142	0.238	0.193		0	0
0.159	0.106	0.111		0	0									0.112	0.11	0.19		0	0								0.19	0.159	0.19		0	0
0.219	0.108	0.101		0	0									0.11	0.166	0.166		0	0								0.112	0.325	0.127		0	0
0.254	0.115	0.107		0	0									0.152	0.142	0.112		0	0								0.086	0.195	0.166		0	0
0.109	0.113	0.226		0	0									0.109	0.114	0.159		0	0								0.115	0.19	0.136		0	0
0.107	0.102	0.131		0	0									0.08	0.175	0.114		0	0								0.108	0.159	0.134		0	0
0.155	0.139	0.152		0	0									0.111	0.144	0.195		0	0								0.14	0.214	0.131		0	0
0.159	0.142	0.106		0	0									0.109	0.141	0.083		0	0								0.192	0.142	0.145		0	0
0.117	0.107	0.159		0	0									0.082	0.129	0.177		0	0								0.113	0.172	0.265		0	0
0.131	0.109	0.091		0	0									0.085	0.127	0.137		0	0								0.101	0.201	0.109		0	0
0.172	0.127	0.114		0	0									0.136	0.142	0.159		0	0								0.111	0.142	0.142		0	0
0.214	0.113	0.074		0	0									0.133	0.127	0.204		0	0								0.11	0.19	0.11		0	0
0.127	0.112	0.074		0	0									0.131	0.127	0.127		0	0								0.11	0.264	0.198		0	0
0.111	0.11	0.141		0	0									0.181	0.111	0.158		0	0								0.142	0.111	0.131		0	0
0.11	0.127	0.108		0	0									0.142	0.142	0.172		0	0								0.127	0.197	0.142		0	0
0.109	0.111	0.086		0	0									0.234	0.291	0.131		0	0								0.108	0.317	0.109		0	0
0.281	0.138	0.09		0	0									0.183	0.09	0.127		0	0								0.102	0.114	0.132		0	0
0.264	0.104	0.11		0	0									0.091	0.107	0.202		0	0								0.111	0.168	0.192		0	0
0.111	0.109	0.214		0	0									0.107	0.159	0.142		0	0								0.135	0.127	0.113		0	0
0.205	0.205	0.109		0	0									0.127	0.111	0.127		0	0								0.109	0.131	0.131		0	0
0.127	0.159	0.127		0	0									0.253	0.214	0.238		0	0								0.127	0.161	0.16		0	0
0.101	0.111	0.193		0	0									0.128	0.127	0.154		0	0								0.112	0.127	0.193		0	0
0.115	0.114	0.127		0	0									0.112	0.141	0.193		0	0								0.082	0.159	0.142		0	0
0.159	0.115	0.102		0	0									0.214	0.127	0.142		0	0								0.112	0.112	0.19		0	0
0.1	0.135	0.142		0	0									0.108	0.082	0.082		0	0								0.112	0.15	0.129		0	0
0.112	0.11	0.131		0	0									0.127	0.107	0.142		0	0								0.142	0.111	0.112		0	0
0.111	0.11	0.108		0	0									0.127	0.127	0.116		0	0								0.102	0.18	0.171		0	0
0.116	0.161	0.142		0	0									0.108	0.11	0.127		0	0								0.102	0.108	0.19		0	0
0.127	0.136	0.109		0	0									0.128	0.108	0.142		0	0								0.214	0.11	0.159		0	0
0.107	0.112	0.127		0	0									0.109	0.111	0.19		0	0								0.111	0.131	0.135		0	0
0.099	0.131	0.117		0	0									0.114	0.1	0.136		0	0								0.146	0.213	0.136		0	0
0.085	0.111	0.109		0	0									0.11	0.107	0.142		0	0								0.142	0.11	0.139		0	0
0.112	0.105	0.127		0	0									0.111	0.115	0.108		0	0								0.142	0.164	0.159		0	0
0.159	0.111	0.107		0	0									0.112	0.112	0.109		0	0								0.131	0.214	0.142		0	0
0.104	0.111	0.159		0	0									0.081	0.11	0.129		0	0								0.131	0.197	0.139		0	0
0.105	0.127	0.14		0	0									0.11	0.135	0.15		0	0								0.131	0.114	0.111		0	0
0.107	0.214	0.114		0	0									0.142	0.127	0.149		0	0								0.127	0.19	0.127		0	0
0.101	0.122	0.112		0	0									0.113	0.127	0.142		0	0								0.136	0.187	0.108		0	0
0.138	0.169	0.317		0	0									0.127	0.101	0.109		0	0								0.127	0.18	0.109		0	0
0.14	0.296	0.102		0	0									0.127	0.101	0.09		0	0								0.105	0.195	0.19		0	0
0.11	0.136	0.113		0	0									0.142	0.136	0.165		0	0								0.142	0.143	0.11		0	0
0.159	0.108	0.108		0	0									0.127	0.134	0.186		0	0								0.127	0.19	0.15		0	0
0.119	0.159	0.111		0	0									0.116	0.127	0.197		0	0								0.151	0.159	0.159		0	0
0.162	0.19	0.142		0	0									0.148	0.178	0.114		0	0								0.159	0.131	0.209		0	0
0.175	0.128	0.11		0	0									0.142	0.108	0.159		0	0								0.131	0.158	0.159		0	0
0.135	0.131	0.108		0	0									0.127	0.131	0.142		0	0								0.108	0.113	0.159		0	0
0.11	0.107	0.228		0	0									0.112	0.166	0.122		0	0								0.14	0.19	0.203		0	0
0.109	0.127	0.155		0	0									0.11	0.098	0.083		0	0								0.169	0.1	0.214		0	0
0.142	0.1	0.288		0	0									0.1	0.108	0.109		0	0								0.112	0.066	0.196		0	0
0.254	0.084	0.191		0	0									0.127	0.239	0.107		0	0								0.112	0.201	0.171		0	0
0.127	0.146	0.159		0	0									0.142	0.091	0.108		0	0								0.136	0.154	0.197		0	0
0.111	0.141	0.2		0	0									0.137	0.127	0.151		0	0								0.214	0.148	0.111		0	0
0.142	0.181	0.111		0	0									0.117	0.108	0.116		0	0								0.157	0.142	0.127		0	0
0.142	0.131	0.157		0	0									0.127	0.104	0.142		0	0								0.127	0.159	0.112		0	0
0.136	0.137	0.101		0	0									0.112	0.105	0.19		0	0								0.112	0.15	0.142		0	0
0.11	0.162	0.117		0	0									0.11	0.19	0.113		0	0								0.159	0.16	0.19		0	0
0.148	0.142	0.109		0	0									0.19	0.109	0.131		0	0								0.127	0.212	0.142		0	0
0.142	0.127	0.133		0	0									0.127	0.131	0.142		0	0								0.142	0.159	0.127		0	0
0.197	0.103	0.1		0	0									0.114	0.254	0.224		0	0								0.159	0.194	0.159		0	0
0.127	0.109	0.142		0	0									0.112	0.107	0.142		0	0								0.106	0.178	0.263		0	0
0.127	0.142	0.151		0	0									0.142	0.254	0.3		0	0								0.091	0.214	0.202		0	0
0.115	0.107	0.11		0	0									0.168	0.138	0.164		0	0								0.086	0.21	0.152		0	0
0.117	0.167	0.169		0	0									0.108	0.11	0.159		0	0								0.115	0.111	0.131		0	0
0.146	0.133	0.108		0	0									0.113	0.127	0.19		0	0								0.238	0.159	0.131		0	0
0.142	0.127	0.099		0	0									0.109	0.131	0.131		0	0								0.108	0.315	0.142		0	0
0.159	0.155	0.107		0	0									0.128	0.167	0.142		0	0								0.111	0.315	0.109		0	0
0.116	0.109	0.132		0	0									0.132	0.138	0.142		0	0								0.109	0.193	0.109		0	0
0.131	0.114	0.142		0	0									0.142	0.127	0.111		0	0								0.086	0.214	0.129		0	0
0.178	0.159	0.159		0	0									0.128	0.159	0.099		0	0								0.127	0.109	0.127		0	0
0.161	0.13	0.109		0	0									0.142	0.127	0.142		0	0								0.16	0.132	0.131		0	0
0.142	0.19	0.205		0	0									0.107	0.1	0.112		0	0								0.189	0.167	0.108		0	0
0.111	0.072	0.107		0	0									0.109	0.239	0.109		0	0								0.109	0.19	0.135		0	0
0.111	0.091	0.135		0	0									0.116	0.127	0.214		0	0								0.214	0.142	0.159		0	0
0.142	0.19	0.109		0	0									0.105	0.127	0.159		0	0								0.098	0.214	0.11		0	0
0.112	0.107	0.113		0	0									0.085	0.11	0.14		0	0								0.142	0.246	0.107		0	0
0.143	0.096	0.137		0	0									0.129	0.214	0.142		0	0								0.142	0.263	0.127		0	0
0.1	0.066	0.142		0	0									0.111	0.108	0.112		0	0								0.108	0.142	0.133		0	0
0.107	0.09	0.114		0	0									0.142	0.127	0.175		0	0								0.091	0.139	0.142		0	0
0.158	0.104	0.154		0	0									0.127	0.134	0.108		0	0								0.102	0.197	0.108		0	0
0.14	0.108	0.109		0	0									0.109	0.088	0.162		0	0								0.111	0.255	0.142		0	0
0.111	0.254	0.131		0	0									0.256	0.169	0.111		0	0								0.216	0.19	0.152		0	0
0.127	0.131	0.161		0	0									0.127	0.116	0.19		0	0								0.12	0.133	0.204		0	0
0.211	0.142	0.112		0	0									0.115	0.108	0.164		0	0								0.157	0.257	0.111		0	0
0.142	0.11	0.139		0	0									0.166	0.169	0.142		0	0								0.142	0.111	0.107		0	0
0.111	0.127	0.142		0	0									0.138	0.127	0.197		0	0								0.107	0.142	0.159		0	0
0.214	0.142	0.119		0	0									0.127	0.193	0.19		0	0								0.139	0.111	0.11		0	0
0.159	0.127	0.16		0	0									0.103	0.075	0.131		0	0								0.109	0.159	0.142		0	0
0.113	0.152	0.159		0	0									0.142	0.211	0.142		0	0								0.129	0.111	0.14		0	0
0.145	0.147	0.11		0	0									0.142	0.088	0.108		0	0								0.14	0.142	0.166		0	0
0.127	0.109	0.142		0	0									0.112	0.11	0.208		0	0								0.108	0.131	0.19		0	0
0.166	0.155	0.111		0	0									0.111	0.127	0.149		0	0								0.181	0.159	0.109		0	0
0.263	0.127	0.109		0	0									0.11	0.194	0.122		0	0								0.142	0.153	0.191		0	0
0.238	0.135	0.114		0	0									0.138	0.127	0.109		0	0								0.142	0.142	0.238		0	0
0.166	0.254	0.131		0	0									0.114	0.159	0.112		0	0								0.127	0.131	0.142		0	0
0.104	0.127	0.142		0	0									0.142	0.161	0.134		0	0								0.189	0.134	0.111		0	0
0.101	0.138	0.11		0	0									0.137	0.109	0.142		0	0								0.108	0.214	0.205		0	0
0.232	0.108	0.109		0	0									0.129	0.142	0.197		0	0								0.142	0.159	0.142		0	0
0.16	0.19	0.141		0	0									0.127	0.111	0.159		0	0								0.147	0.186	0.254		0	0
0.159	0.112	0.19		0	0									0.091	0.107	0.201		0	0								0.107	0.165	0.159		0	0
0.114	0.108	0.142		0	0									0.115	0.14	0.11		0	0								0.109	0.276	0.107		0	0
0.107	0.127	0.184		0	0									0.065	0.129	0.111		0	0								0.138	0.137	0.159		0	0
0.132	0.186	0.134		0	0									0.187	0.142	0.107		0	0								0.15	0.142	0.142		0	0
0.11	0.181	0.142		0	0									0.102	0.264	0.142		0	0								0.105	0.19	0.159		0	0
0.1	0.214	0.108		0	0									0.102	0.214	0.193		0	0								0.079	0.16	0.142		0	0
0.142	0.112	0.135		0	0									0.127	0.18	0.238		0	0								0.186	0.186	0.193		0	0
0.11	0.127	0.174		0	0									0.127	0.159	0.142		0	0								0.127	0.142	0.254		0	0
0.134	0.098	0.131		0	0									0.142	0.17	0.147		0	0								0.112	0.127	0.261		0	0
0.127	0.189	0.127		0	0									0.206	0.112	0.19		0	0								0.214	0.14	0.159		0	0
0.147	0.127	0.142		0	0									0.103	0.131	0.158		0	0								0.108	0.131	0.31		0	0
0.13	0.127	0.19		0	0									0.108	0.219	0.159		0	0								0.142	0.145	0.254		0	0
0.129	0.111	0.108		0	0									0.112	0.131	0.142		0	0								0.134	0.131	0.146		0	0
0.127	0.113	0.142		0	0									0.108	0.084	0.14		0	0								0.145	0.127	0.142		0	0
0.108	0.079	0.114		0	0									0.141	0.204	0.142		0	0								0.159	0.161	0.18		0	0
0.112	0.073	0.11		0	0									0.127	0.135	0.214		0	0								0.14	0.112	0.142		0	0
0.109	0.127	0.268		0	0									0.256	0.121	0.142		0	0								0.135	0.205	0.19		0	0
0.1	0.108	0.252		0	0									0.149	0.127	0.113		0	0								0.142	0.108	0.214		0	0
0.19	0.253	0.106		0	0									0.214	0.08	0.165		0	0								0.19	0.185	0.159		0	0
0.138	0.071	0.113		0	0									0.098	0.17	0.171		0	0								0.102	0.11	0.189		0	0
0.211	0.107	0.114		0	0									0.133	0.108	0.142		0	0								0.109	0.112	0.11		0	0
0.159	0.118	0.127		0	0									0.102	0.086	0.16		0	0								0.211	0.114	0.142		0	0
0.142	0.19	0.142		0	0									0.127	0.142	0.116		0	0								0.127	0.113	0.19		0	0
0.113	0.146	0.109		0	0									0.14	0.142	0.112		0	0								0.101	0.127	0.159		0	0
0.159	0.071	0.101		0	0									0.19	0.193	0.112		0	0								0.159	0.11	0.184		0	0
0.216	0.107	0.127		0	0									0.107	0.137	0.142		0	0								0.109	0.127	0.221		0	0
0.239	0.118	0.159		0	0									0.111	0.108	0.163		0	0								0.19	0.112	0.254		0	0
0.254	0.19	0.142		0	0									0.112	0.104	0.159		0	0								0.112	0.098	0.18		0	0
0.263	0.146	0.101		0	0									0.11	0.109	0.238		0	0								0.107	0.131	0.254		0	0
0.214	0.19	0.158		0	0									0.109	0.131	0.313		0	0								0.082	0.127	0.197		0	0
0.131	0.159	0.109		0	0									0.109	0.142	0.169		0	0								0.109	0.142	0.214		0	0
0.142	0.15	0.114		0	0									0.109	0.142	0.19		0	0								0.142	0.224	0.238		0	0
0.108	0.138	0.113		0	0									0.11	0.101	0.184		0	0								0.104	0.133	0.11		0	0
0.142	0.128	0.111		0	0									0.112	0.104	0.214		0	0								0.214	0.184	0.147		0	0
0.112	0.154	0.12		0	0									0.114	0.106	0.285		0	0								0.113	0.127	0.207		0	0
0.113	0.127	0.142		0	0									0.1	0.108	0.152		0	0								0.159	0.16	0.195		0	0
0.138	0.14	0.098		0	0									0.11	0.107	0.184		0	0								0.127	0.138	0.142		0	0
0.129	0.184	0.138		0	0									0.182	0.167	0.112		0	0								0.112	0.109	0.131		0	0
0.154	0.159	0.097		0	0									0.127	0.175	0.111		0	0								0.214	0.171	0.193		0	0
0.114	0.193	0.108		0	0									0.127	0.074	0.137		0	0								0.112	0.159	0.163		0	0
0.127	0.136	0.096		0	0									0.143	0.101	0.127		0	0								0.127	0.11	0.159		0	0
0.19	0.161	0.105		0	0									0.142	0.214	0.19		0	0								0.1	0.19	0.159		0	0
0.238	0.111	0.088		0	0									0.111	0.112	0.113		0	0								0.166	0.254	0.142		0	0
0.107	0.214	0.105		0	0									0.153	0.169	0.107		0	0								0.112	0.263	0.142		0	0
0.112	0.112	0.084		0	0									0.138	0.127	0.142		0	0								0.109	0.159	0.181		0	0
0.109	0.214	0.071		0	0									0.206	0.11	0.112		0	0								0.114	0.132	0.132		0	0
0.162	0.096	0.127		0	0									0.127	0.117	0.115		0	0								0.205	0.145	0.127		0	0
0.281	0.112	0.193		0	0									0.116	0.127	0.118		0	0								0.131	0.127	0.11		0	0
0.107	0.106	0.194		0	0									0.127	0.214	0.161		0	0								0.129	0.159	0.142		0	0
0.19	0.214	0.159		0	0									0.11	0.107	0.14		0	0								0.126	0.11	0.142		0	0
0.109	0.131	0.166		0	0									0.105	0.118	0.127		0	0								0.159	0.159	0.181		0	0
0.116	0.142	0.11		0	0									0.108	0.112	0.258		0	0								0.102	0.142	0.132		0	0
0.117	0.11	0.108		0	0									0.127	0.088	0.142		0	0								0.142	0.136	0.127		0	0
0.109	0.071	0.107		0	0									0.127	0.1	0.142		0	0								0.127	0.159	0.11		0	0
0.142	0.079	0.245		0	0									0.19	0.164	0.13		0	0								0.111	0.109	0.142		0	0
0.104	0.159	0.117		0	0									0.142	0.127	0.131		0	0								0.147	0.103	0.112		0	0
0.142	0.122	0.159		0	0									0.108	0.108	0.131		0	0								0.19	0.214	0.19		0	0
0.131	0.214	0.142		0	0									0.107	0.11	0.113		0	0								0.168	0.19	0.131		0	0
0.104	0.135	0.214		0	0									0.091	0.142	0.112		0	0								0.214	0.159	0.213		0	0
0.103	0.137	0.109		0	0									0.142	0.142	0.131		0	0								0.114	0.214	0.164		0	0
0.142	0.181	0.127		0	0									0.112	0.109	0.127		0	0								0.108	0.158	0.134		0	0
0.1	0.167	0.095		0	0									0.19	0.109	0.115		0	0								0.142	0.295	0.131		0	0
0.1	0.108	0.065		0	0									0.141	0.108	0.185		0	0								0.142	0.306	0.142		0	0
0.116	0.14	0.068		0	0									0.12	0.2	0.131		0	0								0.114	0.142	0.142		0	0
0.197	0.159	0.1		0	0									0.109	0.159	0.122		0	0								0.19	0.317	0.159		0	0
0.107	0.14	0.109		0	0									0.142	0.106	0.142		0	0								0.127	0.263	0.183		0	0
0.086	0.127	0.134		0	0									0.129	0.104	0.195		0	0								0.223	0.272	0.142		0	0
0.107	0.216	0.116		0	0									0.115	0.076	0.129		0	0								0.083	0.263	0.159		0	0
0.109	0.084	0.115		0	0									0.108	0.11	0.166		0	0								0.11	0.192	0.214		0	0
0.264	0.131	0.127		0	0									0.107	0.142	0.114		0	0								0.108	0.19	0.278		0	0
0.127	0.111	0.109		0	0									0.187	0.127	0.118		0	0								0.127	0.142	0.214		0	0
0.148	0.113	0.127		0	0									0.112	0.108	0.178		0	0								0.159	0.214	0.159		0	0
0.112	0.189	0.14		0	0									0.166	0.112	0.16		0	0								0.291	0.135	0.159		0	0
0.159	0.113	0.127		0	0									0.19	0.116	0.32		0	0								0.107	0.254	0.19		0	0
0.11	0.104	0.109		0	0									0.11	0.104	0.186		0	0								0.079	0.214	0.193		0	0
0.142	0.155	0.107		0	0									0.065	0.108	0.132		0	0								0.223	0.171	0.214		0	0
0.139	0.131	0.128		0	0									0.109	0.148	0.146		0	0								0.142	0.14	0.159		0	0
0.231	0.164	0.12		0	0									0.134	0.084	0.142		0	0								0.11	0.159	0.223		0	0
0.111	0.137	0.092		0	0									0.142	0.113	0.148		0	0								0.11	0.151	0.254		0	0
0.131	0.138	0.071		0	0									0.127	0.109	0.254		0	0								0.214		0.159		0	0
0.114	0.113	0.105		0	0									0.107	0.142	0.203		0	0								0.111	0.142	0.127		0	0
0.11	0.115	0.111		0	0									0.094	0.107	0.231		0	0								0.131	0.127	0.131		0	0
0.117	0.139	0.072		0	0									0.137	0.142	0.196		0	0								0.141	0.142	0.25		0	0
0.111	0.116	0.088		0	0									0.142	0.114	0.201		0	0								0.108	0.154	0.201		0	0
0.101	0.108	0.102		0	0									0.127	0.107	0.155		0	0								0.137	0.131	0.187		0	0
0.142	0.107	0.082		0	0									0.108	0.107	0.154		0	0								0.197	0.178			0	0
0.119	0.103	0.113		0	0									0.19	0.107	0.159		0	0								0.114	0.159	0.189		0	0
0.11	0.115	0.113		0	0									0.138	0.111	0.173		0	0								0.127	0.111	0.159		0	0
0.102	0.138	0.159		0	0									0.127	0.088	0.204		0	0								0.105	0.151	0.159		0	0
0.108	0.184	0.161		0	0									0.109	0.095	0.158		0	0								0.142	0.159	0.127		0	0
0.239	0.148	0.108		0	0									0.133	0.142	0.211		0	0								0.109	0.315	0.142		0	0
0.13	0.107	0.159		0	0									0.113	0.111	0.121		0	0								0.144	0.127	0.254		0	0
0.127	0.106	0.113		0	0									0.127	0.104	0.139		0	0								0.101	0.193	0.142		0	0
0.114	0.127	0.108		0	0									0.129	0.126	0.163		0	0								0.127	0.112	0.171		0	0
0.135	0.107	0.214		0	0									0.142	0.105	0.151		0	0								0.111	0.159	0.159		0	0
0.129	0.127	0.159		0	0									0.109	0.127	0.133		0	0								0.193	0.315	0.202		0	0
0.117	0.142	0.169		0	0									0.187	0.16	0.106		0	0								0.111	0.195	0.189		0	0
0.214	0.108	0.16		0	0									0.109	0.159	0.146		0	0								0.084	0.112	0.176		0	0
0.142	0.144	0.159		0	0									0.234	0.194	0.157		0	0								0.155	0.11	0.11		0	0
0.11	0.107	0.159		0	0									0.137	0.159	0.114		0	0								0.159	0.315	0.147		0	0
0.16	0.184	0.159		0	0									0.112	0.142	0.14		0	0								0.127	0.184	0.107		0	0
0.193	0.132	0.112		0	0									0.115	0.11	0.142		0	0								0.109	0.117	0.254		0	0
0.109	0.104	0.111		0	0									0.127	0.14	0.194		0	0								0.111	0.159	0.127		0	0
0.101	0.108	0.127		0	0									0.128	0.131	0.107		0	0								0.122	0.19	0.132		0	0
0.127	0.127	0.084		0	0									0.155	0.142	0.109		0	0								0.109	0.11	0.142		0	0
0.148	0.115	0.094		0	0									0.127	0.14	0.207		0	0								0.112	0.132	0.11		0	0
0.127	0.115	0.116		0	0									0.138	0.127	0.127		0	0								0.189	0.216	0.265		0	0
0.159	0.127	0.127		0	0									0.155	0.137	0.148		0	0								0.135	0.145	0.214		0	0
0.154	0.127	0.095		0	0									0.141	0.1	0.285		0	0								0.107	0.111	0.142		0	0
0.121	0.106	0.127		0	0									0.109	0.14	0.254		0	0								0.226	0.254	0.127		0	0
0.127	0.142	0.216		0	0									0.138	0.107	0.127		0	0								0.263	0.214	0.108		0	0
0.159	0.095	0.142		0	0									0.142	0.141	0.204		0	0								0.112	0.19	0.134		0	0
0.138	0.164	0.102		0	0									0.127	0.104	0.16		0	0								0.127	0.159	0.189		0	0
0.11	0.159	0.105		0	0									0.132	0.111	0.112		0	0								0.116	0.131	0.259		0	0
0.16	0.127	0.142		0	0									0.14	0.135	0.183		0	0								0.141	0.18	0.209		0	0
0.101	0.142	0.127		0	0									0.11	0.112	0.202		0	0								0.157	0.254	0.127		0	0
0.127	0.128	0.14		0	0									0.119	0.109	0.294		0	0								0.12	0.142	0.159		0	0
0.129	0.111	0.111		0	0									0.127	0.109	0.287		0	0								0.137	0.142	0.19		0	0
0.139	0.111	0.113		0	0									0.155	0.127	0.263		0	0								0.127	0.272	0.19		0	0
0.11	0.109	0.127		0	0									0.127	0.107	0.139		0	0								0.101	0.214	0.127		0	0
0.107	0.113	0.107		0	0									0.129	0.108	0.176		0	0								0.113	0.19	0.131		0	0
0.142	0.111	0.142		0	0									0.142	0.14	0.132		0	0								0.132	0.197	0.142		0	0
0.088	0.19	0.142		0	0									0.11	0.142	0.115		0	0								0.214	0.114	0.263		0	0
0.109	0.205	0.109		0	0									0.19	0.14	0.178		0	0								0.127	0.131	0.186		0	0
0.109	0.167	0.109		0	0									0.104	0.109	0.114		0	0								0.127	0.127	0.142		0	0
0.142	0.119	0.142		0	0									0.11	0.142	0.173		0	0								0.142	0.178	0.142		0	0
0.112	0.23	0.159		0	0									0.098	0.159	0.115		0	0								0.1	0.071	0.194		0	0
0.127	0.136	0.107		0	0									0.11	0.112	0.142		0	0								0.11	0.139	0.149		0	0
0.162	0.159	0.159		0	0									0.13	0.109	0.217		0	0								0.111	0.131	0.195		0	0
0.168	0.186	0.11		0	0									0.182	0.159	0.214		0	0								0.108	0.098	0.163		0	0
0.129	0.186	0.111		0	0									0.108	0.109	0.113		0	0								0.107	0.159	0.14		0	0
0.136	0.167	0.134		0	0									0.129	0.146	0.142		0	0								0.138	0.166	0.127		0	0
0.135	0.139	0.142		0	0									0.109	0.296	0.142		0	0								0.195	0.19	0.14		0	0
0.154	0.214	0.193		0	0									0.127	0.112	0.141		0	0								0.127	0.131	0.193		0	0
0.239	0.211	0.142		0	0									0.127	0.13	0.127		0	0								0.146	0.19	0.139		0	0
0.109	0.108	0.147		0	0									0.094	0.238	0.223		0	0								0.09	0.201	0.159		0	0
0.135	0.167	0.127		0	0									0.153	0.11	0.317		0	0								0.106	0.159	0.254		0	0
0.071	0.127	0.14		0	0									0.182	0.109	0.271		0	0								0.238	0.158	0.142		0	0
0.159	0.144	0.159		0	0									0.142	0.214	0.11		0	0								0.136	0.193	0.142		0	0
0.159	0.159	0.109		0	0									0.109	0.114	0.214		0	0								0.115	0.109	0.12		0	0
0.11	0.167	0.109		0	0									0.138	0.109	0.131		0	0								0.142	0.161	0.241		0	0
				0	0											0.142		0	0									0.109	0.169		0	0
																0.131
																0.142
																0.127
																0.138
																0.127
																0.142
																0.185
																0.156

## Sheet: Data  Fig S4-FLR
	N1	N2	N3						N1	N2	N3			V1	V2	V3						V1	V2	V3			W1	W2	W3						W1	W2	W3
				number	number	number		interval	%	%	%						number	number	number		interval	%	%	%						number	number	number		interval	%	%	%
				400	400	400	0	0.0-0.05	89.75	87.25	87.75						400	400	400	0	0.0-0.05	82	87.25	85.75						400	400	400	0	0.0-0.05	87	76.5	75.5
	0.024	0.022	0.02	41	51	49	0.05	0.05-0.10	9.75	12.5	11.75			0.022	0.022	0.02	72	51	57	0.05	0.05-0.10	17.5	12	13.75		W2	0.024	0.024	0.024	52	94	98	0.05	0.05-0.10	13	22.5	23.25
	0.024	0.022	0.022	2	1	2	0.1	0.10-0.15	0.5	0.25	0.5			0.022	0.022	0.022	2	3	2	0.1	0.10-0.15	0.5	0.75	0.5		W3	0.024	0.024	0.024	0	4	5	0.1	0.10-0.15	0	1	1.25
	0.024	0.022	0.022	0	0	0	0.15	0.15-0.20	0	0	0			0.022	0.022	0.022	0	0	0	0.15	0.15-0.20	0	0	0		W1	0.024	0.024	0.024	0	0	0	0.15	0.15-0.20	0	0	0
	0.025	0.022	0.022	0	0	0	0.2	0.20-0.25						0.022	0.024	0.022	0	0	0	0.2	0.20-0.25	0	0	0			0.024	0.025	0.025	0	0	0	0.2	0.20-0.25	0	0	0
	0.027	0.022	0.024	0	0	0	0.25	0.25-0.30						0.022	0.024	0.022	0	0	0	0.25	0.25-0.30	0	0	0			0.024	0.027	0.027	0	0	0	0.25	0.25-0.30	0	0	0
	0.027	0.022	0.024	0	0	0	0.3	0.30-0.35						0.022	0.024	0.022	0	0	0	0.3	0.30-0.35	0	0	0			0.025	0.027	0.027	0	0	0	0.3	0.30-0.35	0	0	0
	0.027	0.024	0.024	0	0	0	0.35	0.35-0.40						0.022	0.027	0.022	0	0	0	0.35	0.35-0.40	0	0	0			0.025	0.03	0.032	0	0	0	0.35	0.35-0.40	0	0	0
	0.027	0.024	0.024	0	0	0	0.4	0.40-0.45						0.022	0.027	0.022	0	0	0	0.4	0.40-0.45	0	0	0			0.025	0.032	0.032	0	0	0	0.4	0.40-0.45	0	0	0
	0.032	0.024	0.025	0	0	0	0.45	0.45-0.50						0.022	0.027	0.022	0	0	0	0.45	0.45-0.50	0	0	0			0.025	0.032	0.032	0	0	0	0.45	0.45-0.50	0	0	0
	0.032	0.024	0.026	0	0	0	0.5	0.50-0.55						0.024	0.027	0.022	0	0	0	0.5	0.50-0.55	0	0	0			0.026	0.032	0.032	0	0	0	0.5	0.50-0.55	0	0	0
	0.032	0.024	0.026	0	0	0	0.55	0.55-0.60						0.024	0.027	0.022	0	0	0	0.55	0.55-0.60	0	0	0			0.026	0.032	0.032	0	0	0	0.55	0.55-0.60	0	0	0
	0.032	0.024	0.026	0	0	0	0.6	0.60-0.65						0.024	0.027	0.022	0	0	0	0.6	0.60-0.65						0.026	0.032	0.032	0	0	0	0.6	0.60-0.65
	0.032	0.024	0.026	0	0	0	0.65	0.65-0.70						0.024	0.028	0.022	0	0	0	0.65	0.65-0.70						0.026	0.032	0.032	0	0	0	0.65	0.65-0.70
	0.032	0.024	0.027	0	0	0	0.7	0.75-0.80						0.024	0.028	0.024	0	0	0	0.7	0.75-0.80						0.026	0.032	0.033	0	0	0	0.7	0.75-0.80
	0.032	0.025	0.027	0	0	0	0.75	0.80-0.85						0.024	0.028	0.024	0	0	0	0.75	0.80-0.85						0.026	0.032	0.033	0	0	0	0.75	0.80-0.85
	0.02	0.025	0.027	0	0	0	0.8	0.85-0.90						0.024	0.028	0.024	0	0	0	0.8	0.85-0.90						0.027	0.032	0.033	0	0	0	0.8	0.85-0.90
	0.032	0.025	0.028	0	0	0	0.85	0.90-0.95						0.024	0.028	0.024	0	0	0	0.85	0.90-0.95						0.027	0.032	0.033	0	0	0	0.85	0.90-0.95
	0.032	0.025	0.028	0	0	0	0.9	0.95-1.00						0.024	0.032	0.024	0	0	0	0.9	0.95-1.00						0.027	0.032	0.033	0	0	0	0.9	0.95-1.00
	0.032	0.026	0.028	0	0	0	0.95	1.00-1.05						0.027	0.032	0.024	0	0	0	0.95	1.00-1.05						0.028	0.032	0.033	0	0	0	0.95	1.00-1.05
	0.032	0.026	0.028	0	0	0	1	1.05-1.10						0.027	0.032	0.024	0	0	0	1	1.05-1.10						0.028	0.033	0.033	0	0	0	1	1.05-1.10
	0.032	0.026	0.028	0	0	0	1.05	1.10-1.15						0.027	0.032	0.024	0	0	0	1.05	1.10-1.15						0.028	0.033	0.033	0	0	0	1.05	1.10-1.15
	0.032	0.026	0.029	0	0	0	1.1	1.15-1.20						0.027	0.032	0.024	0	0	0	1.1	1.15-1.20						0.029	0.033	0.033	0	0	0	1.1	1.15-1.20
	0.032	0.027	0.029	0	0	0	1.15	1.20-1.25						0.027	0.032	0.024	0	0	0	1.15	1.20-1.25						0.03	0.033	0.033	0	0	0	1.15	1.20-1.25
	0.032	0.027	0.029	0	0	0	1.2	1.25-1.30						0.027	0.032	0.024	0	0	0	1.2	1.25-1.30						0.036	0.033	0.033	0	0	0	1.2	1.25-1.30
	0.032	0.027	0.031	0	0	0	1.25	1.30-1.35						0.028	0.032	0.024	0	0	0	1.25	1.30-1.35						0.036	0.033	0.033	0	0	0	1.25	1.30-1.35
	0.032	0.027	0.032	0	0	0	1.3	1.35-1.40						0.028	0.072	0.027	0	0	0	1.3	1.35-1.40						0.036	0.033	0.033	0	0	0	1.3	1.35-1.40
	0.032	0.028	0.032	0	0	0	1.35	1.40-1.45						0.028	0.07	0.027	0	0	0	1.35	1.40-1.45						0.037	0.033	0.033	0	0	0	1.35	1.40-1.45
	0.032	0.028	0.032	0	0	0	1.4	1.45-1.50						0.028	0.07	0.027	0	0	0	1.4	1.45-1.50						0.037	0.033	0.033	0	0	0	1.4	1.45-1.50
	0.032	0.029	0.032	0	0	0	1.45	1.50-1.55						0.028	0.069	0.027	0	0	0	1.45	1.50-1.55						0.037	0.033	0.033	0	0	0	1.45	1.50-1.55
	0.032	0.029	0.032	0	0	0	1.5	1.55-1.60						0.028	0.036	0.027	0	0	0	1.5	1.55-1.60						0.032	0.033	0.033	0	0	0	1.5	1.55-1.60
	0.032	0.03	0.032	0	0	0	1.55	1.60-1.65						0.028	0.036	0.027	0	0	0	1.55	1.60-1.65						0.032	0.033	0.033	0	0	0	1.55	1.60-1.65
	0.032	0.03	0.032	0	0	0	1.6	1.65-1.70						0.032	0.037	0.027	0	0	0	1.6	1.65-1.70						0.032	0.033	0.033	0	0	0	1.6	1.65-1.70
	0.032	0.03	0.032	0	0	0	1.65	1.70-1.75						0.033	0.037	0.027	0	0	0	1.65	1.70-1.75						0.032	0.033	0.033	0	0	0	1.65	1.70-1.75
	0.032	0.032	0.032	0	0	0	1.7	1.75-1.80						0.033	0.037	0.027	0	0	0	1.7	1.75-1.80						0.032	0.033	0.033	0	0	0	1.7	1.75-1.80
	0.032	0.032	0.032	0	0	0	1.75	1.80-1.85						0.033	0.033	0.027	0	0	0	1.75	1.80-1.85						0.032	0.033	0.033	0	0	0	1.75	1.80-1.85
	0.032	0.032	0.032	0	0	0	1.8	1.85-1.90						0.033	0.033	0.027	0	0	0	1.8	1.85-1.90						0.032	0.033	0.033	0	0	0	1.8	1.85-1.90
	0.032	0.032	0.032	0	0	0	1.85	1.90-1.95						0.033	0.033	0.027	0	0	0	1.85	1.90-1.95						0.032	0.033	0.033	0	0	0	1.85	1.90-1.95
	0.032	0.032	0.032	0	0	0	1.9	1.95-2.00						0.033	0.033	0.028	0	0	0	1.9	1.95-2.00						0.032	0.033	0.033	0	0	0	1.9	1.95-2.00
	0.032	0.032	0.032	0	0	0	1.95							0.033	0.033	0.028	0	0	0	1.95							0.032	0.033	0.033	0	0	0	1.95
	0.032	0.032	0.032	0	0	0	2							0.033	0.033	0.028	0	0	0	2							0.032	0.033	0.033	0	0	0	2
	0.032	0.032	0.032		0	0								0.033	0.033	0.029		0	0								0.032	0.033	0.033		0	0
	0.05	0.032	0.032		0	0								0.033	0.033	0.029		0	0								0.032	0.033	0.033		0	0
	0.056	0.032	0.032		0	0								0.033	0.033	0.029		0	0								0.032	0.033	0.034		0	0
	0.058	0.032	0.033		0	0								0.033	0.033	0.029		0	0								0.032	0.033	0.034		0	0
	0.06	0.032	0.033		0	0								0.033	0.033	0.029		0	0								0.032	0.033	0.034		0	0
	0.042	0.032	0.033		0	0								0.033	0.033	0.03		0	0								0.032	0.033	0.034		0	0
	0.04	0.032	0.033		0	0								0.033	0.033	0.03		0	0								0.032	0.033	0.034		0	0
	0.04	0.032	0.033		0	0								0.033	0.033	0.03		0	0								0.032	0.033	0.034		0	0
	0.052	0.032	0.033		0	0								0.033	0.033	0.032		0	0								0.038	0.033	0.034		0	0
	0.05	0.033	0.033		0	0								0.033	0.033	0.032		0	0								0.038	0.033	0.034		0	0
	0.05	0.033	0.033		0	0								0.033	0.033	0.032		0	0								0.038	0.033	0.034		0	0
	0.038	0.033	0.033		0	0								0.033	0.033	0.032		0	0								0.038	0.033	0.034		0	0
	0.038	0.033	0.033		0	0								0.033	0.033	0.032		0	0								0.036	0.033	0.034		0	0
	0.039	0.05	0.033		0	0								0.033	0.033	0.032		0	0								0.038	0.033	0.034		0	0
	0.039	0.056	0.033		0	0								0.033	0.033	0.033		0	0								0.039	0.033	0.035		0	0
	0.041	0.058	0.033		0	0								0.033	0.033	0.033		0	0								0.036	0.033	0.035		0	0
	0.041	0.06	0.033		0	0								0.033	0.033	0.033		0	0								0.037	0.033	0.035		0	0
	0.054	0.042	0.033		0	0								0.033	0.033	0.033		0	0								0.033	0.033	0.035		0	0
	0.036	0.036	0.033		0	0								0.033	0.033	0.033		0	0								0.033	0.033	0.035		0	0
	0.036	0.037	0.033		0	0								0.033	0.033	0.033		0	0								0.033	0.034	0.035		0	0
	0.038	0.038	0.033		0	0								0.033	0.033	0.033		0	0								0.033	0.034	0.035		0	0
	0.038	0.044	0.033		0	0								0.033	0.033	0.033		0	0								0.033	0.034	0.035		0	0
	0.08	0.046	0.033		0	0								0.033	0.033	0.033		0	0								0.033	0.034	0.035		0	0
	0.033	0.05	0.033		0	0								0.033	0.033	0.033		0	0								0.033	0.034	0.035		0	0
	0.033	0.036	0.033		0	0								0.033	0.033	0.033		0	0								0.033	0.034	0.035		0	0
	0.033	0.08	0.033		0	0								0.033	0.033	0.033		0	0								0.033	0.034	0.036		0	0
	0.033	0.033	0.033		0	0								0.033	0.033	0.033		0	0								0.033	0.034	0.036		0	0
	0.033	0.033	0.033		0	0								0.033	0.033	0.033		0	0								0.033	0.034	0.036		0	0
	0.033	0.033	0.033		0	0								0.033	0.033	0.033		0	0								0.033	0.034	0.036		0	0
	0.033	0.033	0.033		0	0								0.033	0.033	0.033		0	0								0.033	0.035	0.036		0	0
	0.033	0.033	0.033		0	0								0.033	0.033	0.033		0	0								0.033	0.035	0.036		0	0
	0.033	0.033	0.033		0	0								0.033	0.033	0.033		0	0								0.033	0.035	0.036		0	0
	0.033	0.033	0.033		0	0								0.033	0.033	0.033		0	0								0.033	0.035	0.036		0	0
	0.033	0.033	0.033		0	0								0.033	0.033	0.033		0	0								0.033	0.035	0.036		0	0
	0.033	0.033	0.033		0	0								0.033	0.033	0.033		0	0								0.033	0.035	0.036		0	0
	0.033	0.033	0.033		0	0								0.033	0.033	0.033		0	0								0.033	0.035	0.036		0	0
	0.033	0.033	0.033		0	0								0.033	0.033	0.033		0	0								0.033	0.035	0.036		0	0
	0.033	0.033	0.033		0	0								0.033	0.033	0.033		0	0								0.033	0.035	0.036		0	0
	0.033	0.033	0.033		0	0								0.033	0.033	0.033		0	0								0.033	0.035	0.036		0	0
	0.033	0.033	0.033		0	0								0.034	0.033	0.034		0	0								0.033	0.035	0.036		0	0
	0.033	0.033	0.033		0	0								0.034	0.033	0.034		0	0								0.033	0.035	0.036		0	0
	0.033	0.033	0.033		0	0								0.034	0.033	0.034		0	0								0.033	0.035	0.036		0	0
	0.033	0.033	0.033		0	0								0.034	0.033	0.034		0	0								0.033	0.035	0.036		0	0
	0.033	0.033	0.033		0	0								0.034	0.033	0.034		0	0								0.033	0.035	0.036		0	0
	0.033	0.033	0.033		0	0								0.034	0.033	0.034		0	0								0.033	0.035	0.036		0	0
	0.033	0.033	0.033		0	0								0.034	0.033	0.034		0	0								0.033	0.036	0.036		0	0
	0.033	0.033	0.033		0	0								0.034	0.033	0.034		0	0								0.033	0.036	0.036		0	0
	0.033	0.033	0.033		0	0								0.034	0.033	0.034		0	0								0.033	0.036	0.036		0	0
	0.033	0.033	0.033		0	0								0.034	0.033	0.034		0	0								0.033	0.036	0.036		0	0
	0.024	0.033	0.033		0	0								0.034	0.033	0.034		0	0								0.033	0.036	0.036		0	0
	0.024	0.033	0.033		0	0								0.034	0.034	0.034		0	0								0.033	0.036	0.036		0	0
	0.024	0.033	0.033		0	0								0.034	0.034	0.034		0	0								0.033	0.036	0.036		0	0
	0.024	0.033	0.033		0	0								0.034	0.034	0.034		0	0								0.033	0.036	0.036		0	0
	0.024	0.033	0.033		0	0								0.034	0.034	0.034		0	0								0.033	0.036	0.036		0	0
	0.033	0.033	0.033		0	0								0.035	0.034	0.034		0	0								0.033	0.036	0.036		0	0
	0.033	0.033	0.033		0	0								0.035	0.034	0.034		0	0								0.033	0.036	0.036		0	0
	0.033	0.033	0.033		0	0								0.035	0.034	0.034		0	0								0.033	0.036	0.036		0	0
	0.033	0.033	0.033		0	0								0.035	0.034	0.034		0	0								0.033	0.036	0.036		0	0
	0.033	0.033	0.033		0	0								0.035	0.034	0.035		0	0								0.033	0.036	0.036		0	0
	0.033	0.033	0.034		0	0								0.035	0.034	0.035		0	0								0.033	0.036	0.036		0	0
	0.033	0.033	0.034		0	0								0.035	0.034	0.035		0	0								0.033	0.036	0.036		0	0
	0.033	0.033	0.034		0	0								0.035	0.034	0.035		0	0								0.033	0.036	0.036		0	0
	0.033	0.033	0.034		0	0								0.035	0.034	0.035		0	0								0.033	0.036	0.036		0	0
	0.033	0.033	0.034		0	0								0.035	0.034	0.035		0	0								0.033	0.036	0.036		0	0
	0.033	0.033	0.034		0	0								0.035	0.034	0.035		0	0								0.035	0.036	0.036		0	0
	0.033	0.033	0.034		0	0								0.035	0.034	0.035		0	0								0.035	0.036	0.036		0	0
	0.033	0.033	0.034		0	0								0.035	0.034	0.035		0	0								0.034	0.036	0.036		0	0
	0.033	0.036	0.034		0	0								0.035	0.035	0.035		0	0								0.034	0.036	0.036		0	0
	0.033	0.036	0.034		0	0								0.035	0.035	0.035		0	0								0.034	0.036	0.036		0	0
	0.033	0.036	0.034		0	0								0.035	0.035	0.035		0	0								0.034	0.036	0.036		0	0
	0.033	0.036	0.034		0	0								0.035	0.035	0.035		0	0								0.034	0.036	0.036		0	0
	0.033	0.036	0.034		0	0								0.035	0.035	0.035		0	0								0.034	0.036	0.036		0	0
	0.033	0.036	0.034		0	0								0.035	0.035	0.035		0	0								0.034	0.036	0.036		0	0
	0.033	0.036	0.034		0	0								0.035	0.035	0.035		0	0								0.034	0.036	0.036		0	0
	0.033	0.036	0.034		0	0								0.035	0.035	0.035		0	0								0.034	0.036	0.036		0	0
	0.033	0.036	0.034		0	0								0.035	0.035	0.035		0	0								0.034	0.036	0.036		0	0
	0.033	0.036	0.035		0	0								0.035	0.035	0.035		0	0								0.034	0.036	0.036		0	0
	0.033	0.036	0.035		0	0								0.032	0.035	0.033		0	0								0.034	0.036	0.036		0	0
	0.036	0.036	0.035		0	0								0.032	0.035	0.033		0	0								0.035	0.036	0.036		0	0
	0.036	0.034	0.035		0	0								0.032	0.035	0.033		0	0								0.035	0.036	0.036		0	0
	0.036	0.034	0.035		0	0								0.032	0.035	0.034		0	0								0.035	0.036	0.036		0	0
	0.04	0.034	0.035		0	0								0.032	0.035	0.034		0	0								0.035	0.036	0.036		0	0
	0.04	0.034	0.035		0	0								0.036	0.035	0.034		0	0								0.035	0.036	0.036		0	0
	0.033	0.034	0.035		0	0								0.036	0.035	0.034		0	0								0.035	0.036	0.036		0	0
	0.033	0.035	0.035		0	0								0.036	0.035	0.035		0	0								0.035	0.036	0.036		0	0
	0.033	0.035	0.035		0	0								0.036	0.035	0.035		0	0								0.035	0.036	0.036		0	0
	0.033	0.035	0.035		0	0								0.036	0.035	0.035		0	0								0.035	0.036	0.036		0	0
	0.033	0.035	0.035		0	0								0.036	0.035	0.035		0	0								0.035	0.036	0.036		0	0
	0.033	0.035	0.035		0	0								0.036	0.036	0.036		0	0								0.035	0.036	0.036		0	0
	0.033	0.035	0.035		0	0								0.036	0.036	0.036		0	0								0.035	0.036	0.036		0	0
	0.033	0.035	0.035		0	0								0.036	0.036	0.036		0	0								0.052	0.036	0.036		0	0
	0.033	0.035	0.036		0	0								0.036	0.036	0.036		0	0								0.052	0.036	0.036		0	0
	0.033	0.035	0.036		0	0								0.036	0.036	0.036		0	0								0.054	0.036	0.036		0	0
	0.033	0.035	0.036		0	0								0.036	0.036	0.036		0	0								0.056	0.036	0.036		0	0
	0.033	0.035	0.036		0	0								0.036	0.036	0.036		0	0								0.062	0.036	0.036		0	0
	0.033	0.035	0.036		0	0								0.036	0.036	0.036		0	0								0.06	0.036	0.036		0	0
	0.033	0.035	0.036		0	0								0.036	0.036	0.036		0	0								0.058	0.036	0.036		0	0
	0.034	0.035	0.036		0	0								0.036	0.036	0.036		0	0								0.04	0.036	0.036		0	0
	0.034	0.035	0.036		0	0								0.036	0.036	0.036		0	0								0.036	0.036	0.036		0	0
	0.034	0.035	0.036		0	0								0.036	0.036	0.036		0	0								0.036	0.036	0.036		0	0
	0.034	0.035	0.036		0	0								0.036	0.036	0.036		0	0								0.036	0.036	0.036		0	0
	0.034	0.036	0.036		0	0								0.036	0.036	0.036		0	0								0.036	0.036	0.036		0	0
	0.034	0.036	0.036		0	0								0.036	0.036	0.036		0	0								0.036	0.036	0.036		0	0
	0.034	0.036	0.036		0	0								0.036	0.036	0.036		0	0								0.036	0.036	0.036		0	0
	0.036	0.036	0.036		0	0								0.036	0.036	0.036		0	0								0.036	0.036	0.036		0	0
	0.036	0.036	0.036		0	0								0.036	0.036	0.036		0	0								0.036	0.036	0.036		0	0
	0.036	0.036	0.036		0	0								0.036	0.036	0.036		0	0								0.036	0.036	0.036		0	0
	0.036	0.036	0.036		0	0								0.036	0.036	0.036		0	0								0.036	0.036	0.036		0	0
	0.036	0.036	0.036		0	0								0.036	0.036	0.036		0	0								0.036	0.036	0.036		0	0
	0.036	0.036	0.036		0	0								0.036	0.036	0.036		0	0								0.036	0.036	0.036		0	0
	0.036	0.036	0.036		0	0								0.036	0.036	0.036		0	0								0.036	0.036	0.036		0	0
	0.036	0.036	0.036		0	0								0.036	0.036	0.036		0	0								0.036	0.036	0.036		0	0
	0.036	0.036	0.036		0	0								0.036	0.036	0.036		0	0								0.036	0.036	0.036		0	0
	0.036	0.036	0.036		0	0								0.036	0.036	0.036		0	0								0.036	0.036	0.036		0	0
	0.034	0.036	0.036		0	0								0.036	0.036	0.036		0	0								0.036	0.036	0.036		0	0
	0.034	0.036	0.036		0	0								0.036	0.036	0.036		0	0								0.036	0.036	0.037		0	0
	0.034	0.036	0.036		0	0								0.036	0.036	0.036		0	0								0.036	0.036	0.037		0	0
	0.034	0.036	0.036		0	0								0.036	0.036	0.036		0	0								0.036	0.036	0.037		0	0
	0.034	0.036	0.036		0	0								0.036	0.036	0.036		0	0								0.036	0.036	0.037		0	0
	0.034	0.036	0.036		0	0								0.036	0.036	0.036		0	0								0.036	0.036	0.037		0	0
	0.035	0.036	0.036		0	0								0.036	0.036	0.036		0	0								0.036	0.036	0.037		0	0
	0.035	0.036	0.036		0	0								0.036	0.036	0.036		0	0								0.078	0.036	0.037		0	0
	0.035	0.036	0.036		0	0								0.036	0.036	0.036		0	0								0.062	0.036	0.037		0	0
	0.035	0.036	0.036		0	0								0.036	0.036	0.036		0	0								0.036	0.036	0.037		0	0
	0.035	0.036	0.036		0	0								0.036	0.036	0.036		0	0								0.036	0.036	0.037		0	0
	0.035	0.036	0.036		0	0								0.036	0.036	0.036		0	0								0.062	0.036	0.037		0	0
	0.035	0.036	0.036		0	0								0.036	0.036	0.036		0	0								0.036	0.036	0.037		0	0
	0.035	0.036	0.036		0	0								0.036	0.036	0.036		0	0								0.036	0.036	0.037		0	0
	0.035	0.036	0.036		0	0								0.036	0.036	0.036		0	0								0.036	0.036	0.037		0	0
	0.035	0.036	0.036		0	0								0.036	0.037	0.036		0	0								0.036	0.036	0.037		0	0
	0.035	0.036	0.036		0	0								0.036	0.037	0.036		0	0								0.036	0.036	0.037		0	0
	0.036	0.036	0.036		0	0								0.036	0.038	0.036		0	0								0.036	0.036	0.037		0	0
	0.036	0.036	0.036		0	0								0.036	0.038	0.036		0	0								0.036	0.036	0.037		0	0
	0.036	0.036	0.036		0	0								0.036	0.036	0.036		0	0								0.036	0.036	0.037		0	0
	0.036	0.036	0.036		0	0								0.036	0.036	0.036		0	0								0.036	0.036	0.037		0	0
	0.036	0.036	0.036		0	0								0.036	0.036	0.036		0	0								0.036	0.036	0.037		0	0
	0.036	0.036	0.036		0	0								0.036	0.036	0.036		0	0								0.036	0.036	0.037		0	0
	0.036	0.036	0.036		0	0								0.036	0.036	0.036		0	0								0.036	0.037	0.037		0	0
	0.036	0.036	0.036		0	0								0.036	0.036	0.036		0	0								0.036	0.037	0.037		0	0
	0.036	0.036	0.036		0	0								0.036	0.036	0.036		0	0								0.058	0.037	0.037		0	0
	0.036	0.036	0.036		0	0								0.036	0.036	0.036		0	0								0.036	0.037	0.037		0	0
	0.036	0.036	0.036		0	0								0.036	0.036	0.036		0	0								0.036	0.037	0.037		0	0
	0.036	0.036	0.036		0	0								0.036	0.036	0.036		0	0								0.036	0.037	0.037		0	0
	0.036	0.092	0.036		0	0								0.036	0.036	0.036		0	0								0.036	0.037	0.037		0	0
	0.036	0.092	0.036		0	0								0.036	0.036	0.036		0	0								0.036	0.037	0.037		0	0
	0.036	0.036	0.036		0	0								0.037	0.036	0.036		0	0								0.036	0.037	0.037		0	0
	0.036	0.036	0.036		0	0								0.037	0.036	0.036		0	0								0.036	0.037	0.037		0	0
	0.036	0.036	0.036		0	0								0.037	0.036	0.036		0	0								0.036	0.037	0.037		0	0
	0.036	0.036	0.036		0	0								0.037	0.036	0.036		0	0								0.036	0.037	0.037		0	0
	0.036	0.036	0.036		0	0								0.037	0.036	0.036		0	0								0.036	0.037	0.037		0	0
	0.036	0.036	0.036		0	0								0.037	0.036	0.036		0	0								0.036	0.037	0.037		0	0
	0.036	0.036	0.036		0	0								0.037	0.036	0.036		0	0								0.036	0.037	0.037		0	0
	0.036	0.036	0.036		0	0								0.037	0.036	0.036		0	0								0.036	0.037	0.037		0	0
	0.036	0.036	0.036		0	0								0.037	0.036	0.036		0	0								0.036	0.037	0.037		0	0
	0.036	0.036	0.036		0	0								0.037	0.036	0.036		0	0								0.036	0.037	0.037		0	0
	0.036	0.036	0.036		0	0								0.037	0.036	0.036		0	0								0.036	0.037	0.037		0	0
	0.036	0.036	0.036		0	0								0.037	0.036	0.036		0	0								0.036	0.037	0.038		0	0
	0.036	0.036	0.036		0	0								0.037	0.036	0.036		0	0								0.036	0.037	0.038		0	0
	0.036	0.036	0.036		0	0								0.037	0.036	0.036		0	0								0.036	0.037	0.038		0	0
	0.036	0.036	0.036		0	0								0.037	0.036	0.036		0	0								0.036	0.037	0.038		0	0
	0.036	0.036	0.036		0	0								0.037	0.036	0.036		0	0								0.036	0.037	0.038		0	0
	0.036	0.036	0.036		0	0								0.037	0.036	0.036		0	0								0.036	0.037	0.038		0	0
	0.036	0.036	0.036		0	0								0.037	0.036	0.036		0	0								0.036	0.037	0.038		0	0
	0.036	0.036	0.036		0	0								0.037	0.036	0.036		0	0								0.036	0.037	0.038		0	0
	0.036	0.036	0.036		0	0								0.037	0.036	0.037		0	0								0.036	0.037	0.038		0	0
	0.036	0.036	0.036		0	0								0.037	0.036	0.037		0	0								0.036	0.037	0.038		0	0
	0.036	0.036	0.036		0	0								0.037	0.036	0.037		0	0								0.036	0.037	0.038		0	0
	0.036	0.036	0.036		0	0								0.037	0.036	0.037		0	0								0.036	0.037	0.038		0	0
	0.036	0.036	0.036		0	0								0.037	0.036	0.037		0	0								0.036	0.038	0.038		0	0
	0.036	0.036	0.036		0	0								0.037	0.036	0.037		0	0								0.036	0.038	0.038		0	0
	0.036	0.036	0.036		0	0								0.037	0.036	0.037		0	0								0.036	0.038	0.038		0	0
	0.036	0.036	0.036		0	0								0.037	0.036	0.037		0	0								0.036	0.038	0.038		0	0
	0.036	0.036	0.036		0	0								0.037	0.036	0.037		0	0								0.036	0.038	0.038		0	0
	0.036	0.036	0.036		0	0								0.037	0.036	0.037		0	0								0.036	0.038	0.038		0	0
	0.036	0.036	0.036		0	0								0.037	0.036	0.037		0	0								0.036	0.038	0.038		0	0
	0.036	0.036	0.036		0	0								0.037	0.036	0.037		0	0								0.036	0.038	0.038		0	0
	0.036	0.036	0.036		0	0								0.037	0.036	0.037		0	0								0.036	0.038	0.038		0	0
	0.036	0.036	0.036		0	0								0.037	0.036	0.037		0	0								0.036	0.038	0.038		0	0
	0.036	0.036	0.036		0	0								0.037	0.036	0.037		0	0								0.036	0.038	0.038		0	0
	0.036	0.036	0.036		0	0								0.037	0.036	0.037		0	0								0.036	0.038	0.038		0	0
	0.036	0.036	0.036		0	0								0.037	0.036	0.037		0	0								0.036	0.038	0.038		0	0
	0.036	0.036	0.036		0	0								0.037	0.036	0.037		0	0								0.036	0.038	0.039		0	0
	0.036	0.036	0.036		0	0								0.037	0.036	0.037		0	0								0.036	0.038	0.039		0	0
	0.036	0.036	0.036		0	0								0.037	0.036	0.037		0	0								0.036	0.038	0.039		0	0
	0.036	0.036	0.036		0	0								0.037	0.036	0.037		0	0								0.036	0.038	0.039		0	0
	0.036	0.036	0.036		0	0								0.038	0.036	0.037		0	0								0.036	0.038	0.039		0	0
	0.036	0.036	0.036		0	0								0.038	0.036	0.037		0	0								0.036	0.038	0.039		0	0
	0.086	0.036	0.036		0	0								0.038	0.036	0.037		0	0								0.036	0.038	0.039		0	0
	0.036	0.036	0.036		0	0								0.038	0.036	0.037		0	0								0.036	0.038	0.039		0	0
	0.036	0.036	0.036		0	0								0.038	0.036	0.037		0	0								0.036	0.038	0.039		0	0
	0.036	0.036	0.036		0	0								0.038	0.037	0.037		0	0								0.036	0.038	0.039		0	0
	0.072	0.036	0.036		0	0								0.038	0.037	0.037		0	0								0.036	0.038	0.039		0	0
	0.036	0.036	0.036		0	0								0.038	0.037	0.037		0	0								0.096	0.038	0.039		0	0
	0.036	0.036	0.036		0	0								0.038	0.037	0.037		0	0								0.07	0.038	0.039		0	0
	0.036	0.036	0.036		0	0								0.038	0.037	0.037		0	0								0.068	0.039	0.039		0	0
	0.036	0.036	0.036		0	0								0.038	0.037	0.037		0	0								0.066	0.039	0.039		0	0
	0.036	0.036	0.036		0	0								0.038	0.037	0.037		0	0								0.07	0.039	0.039		0	0
	0.036	0.036	0.036		0	0								0.038	0.037	0.037		0	0								0.036	0.039	0.039		0	0
	0.036	0.036	0.036		0	0								0.038	0.037	0.037		0	0								0.063	0.039	0.039		0	0
	0.036	0.036	0.036		0	0								0.038	0.037	0.037		0	0								0.036	0.039	0.039		0	0
	0.068	0.036	0.036		0	0								0.038	0.037	0.037		0	0								0.039	0.039	0.039		0	0
	0.036	0.036	0.036		0	0								0.038	0.037	0.037		0	0								0.037	0.039	0.039		0	0
	0.036	0.036	0.036		0	0								0.038	0.037	0.037		0	0								0.036	0.039	0.039		0	0
	0.036	0.036	0.036		0	0								0.038	0.037	0.037		0	0								0.038	0.039	0.039		0	0
	0.036	0.036	0.036		0	0								0.038	0.037	0.037		0	0								0.036	0.039	0.039		0	0
	0.036	0.036	0.036		0	0								0.038	0.037	0.037		0	0								0.036	0.039	0.039		0	0
	0.036	0.036	0.036		0	0								0.038	0.037	0.037		0	0								0.036	0.039	0.039		0	0
	0.036	0.036	0.036		0	0								0.038	0.037	0.037		0	0								0.036	0.039	0.039		0	0
	0.036	0.036	0.036		0	0								0.038	0.037	0.037		0	0								0.036	0.039	0.039		0	0
	0.036	0.036	0.037		0	0								0.038	0.037	0.037		0	0								0.036	0.039	0.039		0	0
	0.036	0.037	0.037		0	0								0.038	0.037	0.038		0	0								0.036	0.039	0.039		0	0
	0.036	0.037	0.037		0	0								0.038	0.037	0.038		0	0								0.036	0.039	0.039		0	0
	0.036	0.037	0.037		0	0								0.038	0.037	0.038		0	0								0.037	0.04	0.039		0	0
	0.022	0.037	0.037		0	0								0.038	0.037	0.038		0	0								0.037	0.04	0.04		0	0
	0.022	0.037	0.037		0	0								0.039	0.037	0.038		0	0								0.037	0.04	0.04		0	0
	0.022	0.037	0.037		0	0								0.039	0.037	0.038		0	0								0.037	0.04	0.04		0	0
	0.022	0.037	0.037		0	0								0.039	0.037	0.038		0	0								0.037	0.04	0.04		0	0
	0.022	0.037	0.037		0	0								0.039	0.037	0.038		0	0								0.037	0.04	0.04		0	0
	0.022	0.037	0.037		0	0								0.039	0.037	0.038		0	0								0.037	0.04	0.04		0	0
	0.022	0.037	0.037		0	0								0.039	0.037	0.038		0	0								0.037	0.041	0.04		0	0
	0.022	0.037	0.037		0	0								0.039	0.037	0.038		0	0								0.037	0.041	0.04		0	0
	0.032	0.037	0.037		0	0								0.039	0.037	0.038		0	0								0.037	0.041	0.04		0	0
	0.032	0.037	0.037		0	0								0.039	0.037	0.038		0	0								0.037	0.041	0.04		0	0
	0.032	0.092	0.037		0	0								0.039	0.037	0.038		0	0								0.037	0.041	0.04		0	0
	0.036	0.092	0.037		0	0								0.039	0.037	0.038		0	0								0.037	0.041	0.041		0	0
	0.036	0.037	0.037		0	0								0.039	0.037	0.038		0	0								0.037	0.041	0.041		0	0
	0.036	0.037	0.037		0	0								0.039	0.037	0.038		0	0								0.037	0.042	0.041		0	0
	0.036	0.037	0.037		0	0								0.039	0.037	0.038		0	0								0.037	0.042	0.041		0	0
	0.036	0.037	0.037		0	0								0.039	0.038	0.038		0	0								0.037	0.042	0.041		0	0
	0.036	0.037	0.037		0	0								0.039	0.038	0.038		0	0								0.037	0.042	0.041		0	0
	0.037	0.037	0.037		0	0								0.039	0.038	0.038		0	0								0.037	0.042	0.042		0	0
	0.037	0.037	0.037		0	0								0.039	0.038	0.038		0	0								0.037	0.042	0.042		0	0
	0.037	0.037	0.037		0	0								0.04	0.038	0.038		0	0								0.037	0.042	0.042		0	0
	0.037	0.037	0.037		0	0								0.04	0.038	0.039		0	0								0.037	0.042	0.042		0	0
	0.037	0.037	0.037		0	0								0.04	0.038	0.039		0	0								0.037	0.043	0.042		0	0
	0.037	0.038	0.037		0	0								0.04	0.038	0.039		0	0								0.037	0.043	0.042		0	0
	0.037	0.038	0.037		0	0								0.04	0.038	0.039		0	0								0.037	0.043	0.042		0	0
	0.037	0.038	0.037		0	0								0.04	0.038	0.039		0	0								0.037	0.043	0.042		0	0
	0.037	0.038	0.037		0	0								0.04	0.038	0.039		0	0								0.037	0.043	0.043		0	0
	0.037	0.038	0.037		0	0								0.04	0.038	0.039		0	0								0.037	0.043	0.043		0	0
	0.037	0.038	0.037		0	0								0.04	0.038	0.039		0	0								0.037	0.044	0.043		0	0
	0.037	0.038	0.037		0	0								0.04	0.038	0.039		0	0								0.037	0.044	0.043		0	0
	0.037	0.038	0.038		0	0								0.04	0.038	0.039		0	0								0.037	0.044	0.043		0	0
	0.037	0.038	0.038		0	0								0.04	0.038	0.039		0	0								0.038	0.044	0.043		0	0
	0.037	0.038	0.038		0	0								0.041	0.038	0.039		0	0								0.038	0.044	0.043		0	0
	0.037	0.038	0.038		0	0								0.041	0.038	0.039		0	0								0.038	0.044	0.044		0	0
	0.037	0.038	0.038		0	0								0.041	0.038	0.039		0	0								0.038	0.045	0.044		0	0
	0.037	0.038	0.038		0	0								0.041	0.038	0.039		0	0								0.038	0.045	0.044		0	0
	0.037	0.038	0.038		0	0								0.041	0.039	0.039		0	0								0.038	0.045	0.044		0	0
	0.037	0.038	0.038		0	0								0.042	0.039	0.04		0	0								0.038	0.045	0.044		0	0
	0.037	0.038	0.038		0	0								0.042	0.039	0.04		0	0								0.038	0.045	0.044		0	0
	0.037	0.039	0.038		0	0								0.042	0.039	0.04		0	0								0.038	0.046	0.045		0	0
	0.037	0.039	0.038		0	0								0.042	0.039	0.04		0	0								0.038	0.046	0.045		0	0
	0.037	0.039	0.038		0	0								0.042	0.039	0.04		0	0								0.038	0.046	0.045		0	0
	0.037	0.039	0.038		0	0								0.043	0.039	0.04		0	0								0.038	0.047	0.045		0	0
	0.037	0.039	0.038		0	0								0.043	0.039	0.04		0	0								0.038	0.047	0.045		0	0
	0.037	0.039	0.038		0	0								0.043	0.039	0.04		0	0								0.038	0.047	0.046		0	0
	0.037	0.039	0.038		0	0								0.043	0.039	0.04		0	0								0.038	0.047	0.046		0	0
	0.037	0.039	0.038		0	0								0.043	0.039	0.04		0	0								0.038	0.047	0.047		0	0
	0.037	0.039	0.038		0	0								0.043	0.039	0.04		0	0								0.038	0.047	0.047		0	0
	0.037	0.039	0.038		0	0								0.043	0.039	0.04		0	0								0.039	0.047	0.047		0	0
	0.037	0.039	0.038		0	0								0.043	0.04	0.04		0	0								0.039	0.049	0.048		0	0
	0.037	0.039	0.038		0	0								0.043	0.04	0.041		0	0								0.039	0.049	0.05		0	0
	0.037	0.039	0.038		0	0								0.043	0.04	0.041		0	0								0.039	0.049	0.05		0	0
	0.037	0.039	0.039		0	0								0.044	0.04	0.041		0	0								0.039	0.049	0.052		0	0
	0.038	0.04	0.039		0	0								0.044	0.04	0.041		0	0								0.039	0.049	0.053		0	0
	0.038	0.04	0.039		0	0								0.044	0.04	0.042		0	0								0.039	0.05	0.053		0	0
	0.038	0.04	0.039		0	0								0.044	0.04	0.042		0	0								0.039	0.05	0.055		0	0
	0.038	0.04	0.039		0	0								0.044	0.04	0.042		0	0								0.039	0.051	0.055		0	0
	0.038	0.04	0.039		0	0								0.044	0.04	0.042		0	0								0.039	0.052	0.055		0	0
	0.038	0.04	0.039		0	0								0.044	0.04	0.042		0	0								0.039	0.052	0.056		0	0
	0.038	0.04	0.039		0	0								0.044	0.04	0.042		0	0								0.039	0.052	0.057		0	0
	0.038	0.04	0.039		0	0								0.045	0.04	0.043		0	0								0.039	0.052	0.06		0	0
	0.038	0.04	0.039		0	0								0.045	0.041	0.043		0	0								0.039	0.053	0.062		0	0
	0.038	0.04	0.039		0	0								0.045	0.041	0.043		0	0								0.039	0.055	0.063		0	0
	0.038	0.041	0.039		0	0								0.045	0.041	0.043		0	0								0.039	0.055	0.063		0	0
	0.038	0.042	0.039		0	0								0.045	0.041	0.043		0	0								0.039	0.056	0.063		0	0
	0.038	0.042	0.039		0	0								0.045	0.041	0.044		0	0								0.039	0.056	0.063		0	0
	0.039	0.042	0.039		0	0								0.046	0.041	0.044		0	0								0.039	0.059	0.063		0	0
	0.039	0.042	0.039		0	0								0.046	0.041	0.044		0	0								0.039	0.06	0.063		0	0
	0.039	0.042	0.039		0	0								0.046	0.041	0.044		0	0								0.04	0.06	0.063		0	0
	0.039	0.042	0.04		0	0								0.046	0.041	0.044		0	0								0.04	0.06	0.063		0	0
	0.039	0.042	0.04		0	0								0.047	0.042	0.044		0	0								0.04	0.062	0.063		0	0
	0.039	0.042	0.04		0	0								0.048	0.042	0.044		0	0								0.04	0.063	0.063		0	0
	0.039	0.042	0.04		0	0								0.048	0.042	0.045		0	0								0.04	0.063	0.063		0	0
	0.039	0.043	0.042		0	0								0.049	0.042	0.045		0	0								0.04	0.063	0.063		0	0
	0.039	0.043	0.042		0	0								0.049	0.042	0.045		0	0								0.04	0.063	0.063		0	0
	0.04	0.044	0.042		0	0								0.049	0.042	0.045		0	0								0.04	0.063	0.063		0	0
	0.04	0.044	0.042		0	0								0.05	0.042	0.045		0	0								0.04	0.063	0.063		0	0
	0.04	0.044	0.043		0	0								0.05	0.042	0.046		0	0								0.04	0.063	0.063		0	0
	0.04	0.044	0.043		0	0								0.05	0.042	0.046		0	0								0.041	0.063	0.063		0	0
	0.04	0.044	0.043		0	0								0.051	0.042	0.046		0	0								0.041	0.063	0.063		0	0
	0.04	0.044	0.044		0	0								0.052	0.042	0.046		0	0								0.041	0.063	0.064		0	0
	0.04	0.044	0.044		0	0								0.052	0.042	0.046		0	0								0.041	0.063	0.064		0	0
	0.04	0.044	0.044		0	0								0.053	0.043	0.046		0	0								0.041	0.063	0.066		0	0
	0.041	0.044	0.044		0	0								0.055	0.044	0.047		0	0								0.041	0.065	0.066		0	0
	0.041	0.044	0.044		0	0								0.055	0.044	0.047		0	0								0.042	0.066	0.066		0	0
	0.041	0.044	0.044		0	0								0.058	0.044	0.047		0	0								0.042	0.066	0.066		0	0
	0.041	0.045	0.045		0	0								0.059	0.044	0.049		0	0								0.042	0.066	0.066		0	0
	0.041	0.045	0.046		0	0								0.063	0.044	0.049		0	0								0.043	0.066	0.066		0	0
	0.041	0.045	0.046		0	0								0.063	0.044	0.049		0	0								0.043	0.066	0.066		0	0
	0.041	0.045	0.046		0	0								0.063	0.044	0.05		0	0								0.043	0.066	0.066		0	0
	0.041	0.045	0.047		0	0								0.063	0.045	0.05		0	0								0.044	0.066	0.066		0	0
	0.041	0.046	0.047		0	0								0.063	0.046	0.05		0	0								0.044	0.066	0.066		0	0
	0.041	0.046	0.047		0	0								0.063	0.047	0.05		0	0								0.044	0.066	0.066		0	0
	0.041	0.046	0.047		0	0								0.063	0.047	0.051		0	0								0.044	0.066	0.066		0	0
	0.042	0.046	0.047		0	0								0.066	0.047	0.052		0	0								0.044	0.066	0.066		0	0
	0.042	0.046	0.047		0	0								0.066	0.048	0.052		0	0								0.044	0.066	0.07		0	0
	0.042	0.047	0.047		0	0								0.066	0.048	0.052		0	0								0.045	0.066	0.07		0	0
	0.043	0.047	0.047		0	0								0.066	0.049	0.049		0	0								0.045	0.066	0.071		0	0
	0.043	0.047	0.049		0	0								0.066	0.049	0.043		0	0								0.045	0.067	0.071		0	0
	0.043	0.048	0.05		0	0								0.066	0.049	0.055		0	0								0.045	0.068	0.071		0	0
	0.044	0.049	0.053		0	0								0.066	0.049	0.055		0	0								0.045	0.068	0.071		0	0
	0.044	0.049	0.054		0	0								0.066	0.05	0.056		0	0								0.046	0.069	0.071		0	0
	0.044	0.049	0.056		0	0								0.066	0.05	0.056		0	0								0.047	0.071	0.071		0	0
	0.044	0.049	0.058		0	0								0.066	0.05	0.058		0	0								0.047	0.071	0.071		0	0
	0.045	0.049	0.06		0	0								0.067	0.05	0.063		0	0								0.047	0.071	0.073		0	0
	0.045	0.049	0.063		0	0								0.068	0.05	0.065		0	0								0.047	0.071	0.074		0	0
	0.045	0.049	0.063		0	0								0.068	0.051	0.066		0	0								0.047	0.071	0.076		0	0
	0.103	0.06	0.066		0	0								0.069	0.051	0.066		0	0								0.047	0.072	0.077		0	0
	0.047	0.062	0.066		0	0								0.07	0.055	0.066		0	0								0.049	0.072	0.079		0	0
	0.047	0.062	0.066		0	0								0.071	0.056	0.066		0	0								0.049	0.074	0.079		0	0
	0.047	0.063	0.066		0	0								0.071	0.056	0.066		0	0								0.049	0.074	0.079		0	0
	0.047	0.064	0.066		0	0								0.071	0.056	0.067		0	0								0.049	0.075	0.079		0	0
	0.047	0.066	0.066		0	0								0.071	0.056	0.067		0	0								0.049	0.076	0.079		0	0
	0.048	0.066	0.066		0	0								0.071	0.063	0.067		0	0								0.05	0.077	0.081		0	0
	0.048	0.066	0.066		0	0								0.071	0.063	0.067		0	0								0.05	0.077	0.081		0	0
	0.049	0.066	0.066		0	0								0.072	0.066	0.068		0	0								0.05	0.078	0.082		0	0
	0.049	0.066	0.066		0	0								0.072	0.066	0.068		0	0								0.052	0.078	0.085		0	0
	0.049	0.066	0.069		0	0								0.073	0.066	0.069		0	0								0.054	0.079	0.085		0	0
	0.049	0.066	0.07		0	0								0.073	0.066	0.069		0	0								0.054	0.079	0.086		0	0
	0.049	0.066	0.07		0	0								0.074	0.066	0.103		0	0								0.063	0.079	0.087		0	0
	0.05	0.067	0.071		0	0								0.077	0.066	0.066		0	0								0.063	0.081	0.089		0	0
	0.05	0.067	0.071		0	0								0.077	0.066	0.071		0	0								0.063	0.082	0.089		0	0
	0.05	0.067	0.071		0	0								0.078	0.07	0.071		0	0								0.063	0.083	0.09		0	0
	0.052	0.067	0.074		0	0								0.081	0.07	0.071		0	0								0.063	0.083	0.094		0	0
	0.052	0.067	0.076		0	0								0.081	0.07	0.071		0	0								0.063	0.084	0.095		0	0
	0.055	0.068	0.076		0	0								0.083	0.071	0.071		0	0								0.063	0.087	0.095		0	0
	0.059	0.069	0.076		0	0								0.084	0.073	0.071		0	0								0.063	0.087	0.095		0	0
	0.063	0.069	0.079		0	0								0.085	0.073	0.071		0	0								0.063	0.087	0.095		0	0
	0.063	0.069	0.08		0	0								0.086	0.073	0.074		0	0								0.066	0.087	0.095		0	0
	0.063	0.07	0.086		0	0								0.088	0.076	0.077		0	0								0.066	0.088	0.095		0	0
	0.063	0.07	0.086		0	0								0.088	0.076	0.08		0	0								0.066	0.089	0.096		0	0
	0.066	0.071	0.086		0	0								0.088	0.076	0.08		0	0								0.066	0.09	0.096		0	0
	0.068	0.071	0.086		0	0								0.089	0.076	0.08		0	0								0.066	0.091	0.096		0	0
	0.071	0.073	0.087		0	0								0.089	0.078	0.08		0	0								0.066	0.092	0.097		0	0
	0.071	0.073	0.09		0	0								0.091	0.079	0.081		0	0								0.066	0.094	0.097		0	0
	0.08	0.073	0.09		0	0								0.094	0.08	0.082		0	0								0.067	0.095	0.097		0	0
	0.087	0.078	0.092		0	0								0.095	0.08	0.084		0	0								0.07	0.096	0.098		0	0
	0.089	0.08	0.094		0	0								0.095	0.085	0.086		0	0								0.071	0.096	0.098		0	0
	0.089	0.08	0.094		0	0								0.095	0.085	0.087		0	0								0.085	0.096	0.098		0	0
	0.093	0.08	0.094		0	0								0.095	0.089	0.091		0	0								0.087	0.097	0.099		0	0
	0.093	0.082	0.094		0	0								0.097	0.089	0.091		0	0								0.087	0.098	0.099		0	0
	0.093	0.085	0.094		0	0								0.097	0.092	0.094		0	0								0.09	0.098	0.099		0	0
	0.097	0.089	0.094		0	0								0.097	0.094	0.094		0	0								0.092	0.098	0.099		0	0
	0.097	0.092	0.094		0	0								0.097	0.098	0.095		0	0								0.093	0.099	0.1		0	0
	0.098	0.092	0.094		0	0								0.097	0.098	0.095		0	0								0.093	0.102	0.1		0	0
	0.098	0.099	0.099		0	0								0.098	0.104	0.097		0	0								0.093	0.102	0.102		0	0
	0.098	0.099	0.104		0	0								0.101	0.109	0.098		0	0								0.094	0.107	0.106		0	0
	0.102	0.109	0.11		0	0								0.103	0.109	0.105		0	0								0.098	0.109	0.107		0	0

## Sheet: Data_Fig S5 NR
				W1	0.965775	12.6854	0.102062	24137.9	150	0	0	0	0	0	0						N1	0.978902	15.5599	0.109935	36316.5	150						V1	0.961072	10.4929	0.0826498	16515	150							0	0
				W2	0.988511	10.8618	0.0886182	17697	150	750	750	800	800	800	800			T			N2	0.976822	13.3649	0.0975006	26793.1	150						V2	0.973195	13.8285	0.104529	28684	150							800	800
				W3	0.987112	12.93	0.092154	25077.8	150												N3	0.972934	13.2217	0.106036	26222	150						V3	0.974983	12.8137	0.0955209	24628.5	150
				t	0.983647	12.0577	0.0934296	65424.6	450												total	0.975349	14.0895	0.104806	89331.6	450						total	0.970999	12.0231	0.0911437	65050.1	450
									0.987112
	Ip	WR	(ip-wr)^2		Ip	WR	(ip-wr)^2		Ip	WR	(ip-wr)^2							Ip	WR	(ip-wr)^2								Ip	WR	(ip-wr)^2			Ip	WR	(ip-wr)^2			Ip	WR	(ip-wr)^2
1	20.7	21.7925	1.19356		226	248.852	522.214		148.175	154.469	39.6244						N1	36.8	36.1783	0.386511	36.1783						V3	153	162.806	96.1576		V1	105	94.6602	106.911		V2	20.7	21.7925	1.19356
2	231.6	240.878	86.0776		130.5	154.899	595.331		224.034	230.543	42.3622							204	183.568	417.458	183.568							277	306.58	874.953			81	69.4836	132.627			231.6	240.878	86.0776
3	267.6	246.038	464.928		203	205.314	5.3546		236.582	236.569	0.000174613							128.8	122.248	42.9313	122.248							171	183.447	154.935			114	110.391	13.0242			267.6	246.038	464.928
4	221.9	207.888	196.347		232.3	235.155	8.14931		229.041	235.344	39.7197							277.8	236.189	1731.45	236.189							269	287.899	357.161			97	99.3421	5.48543			221.9	207.888	196.347
5	21.1	21.7613	0.437318		199.844	207.944	65.6021		217.5	303.758	7440.41							232.2	253.979	474.342	253.979							190	201.156	124.45			86	88.076	4.30978			21.1	21.7613	0.437318
6	117.9	127.865	99.3092		235.006	268.002	1088.71		164.702	159.801	24.0143							40.8	44.6357	14.7126	44.6357							160.8	170.202	88.3882			176.278	163.358	166.924			117.9	127.865	99.3092
7	39.8	39.6336	0.027689		475	497.74	517.094		88	101.557	183.787							144.7	148.345	13.2889	148.345							168	189.284	453.013			149.189	141.528	58.689			39.8	39.6336	0.027689
8	32.8	34.535	3.01022		192.2	230.349	1455.36		248.757	255.39	44.0003							227	243.774	281.377	243.774							216	211.513	20.1296			107.703	103.306	19.3337			32.8	34.535	3.01022
9	200.2	196.596	12.9903		472.023	460.629	129.817		452.094	434.506	309.345							183.3	167.963	235.23	167.963							232.61	227.25	28.735			135.369	123.353	144.382			200.2	196.596	12.9903
10	153.6	162.896	86.4156		185.911	211.677	663.893		393.2	397.653	19.8283							245.2	259.973	218.25	259.973							220.102	204.387	246.957			132.157	120.815	128.637			153.6	162.896	86.4156
11	33.5	34.2988	0.638081				0				0							216.2	187.421	828.26	187.421							246.2	250.527	18.7264			135.662	119.389	264.81			33.5	34.2988	0.638081
12	182.8	225.546	1827.24		156.838	157.926	1.18279		20	20.6042	0.365058							185.2	171.944	175.716	171.944							284.82	284.275	0.297451			106.169	116.827	113.592			182.8	225.546	1827.24
13	29.8	31.8384	4.15507		122.251	115.005	52.5079		185.351	205.891	421.907							32.8	34.535	3.01022	34.535							270	277.215	52.0577			193	185.252	60.0315			29.8	31.8384	4.15507
14	30	32.3553	5.54744		54.0726	58.5768	20.2876		236.5	255.375	356.254							200.2	196.596	12.9903	196.596							220	245.696	660.29			152.434	140.881	133.47			30	32.3553	5.54744
15	213.6	223.401	96.0518		131.891	119.335	157.655		222.6	229.469	47.1763							153.6	162.896	86.4156	162.896							141.525	163.543	484.775			204.65	200.413	17.9512			213.6	223.401	96.0518
16	147.8	176.748	837.992		61	73.9545	167.819		180.2	177.276	8.54685							33.5	34.2988	0.638081	34.2988							193.467	225.648	1035.65			293.203	289.755	11.8882			147.8	176.748	837.992
17	168.5	186.935	339.857		101.641	111.343	94.1416		211.6	233.787	492.263							171.9	225.546	2877.91	225.546							218.22	259.376	1693.79			265.183	259.207	35.71			168.5	186.935	339.857
18	139.1	156.946	318.462		52.7611	55.4434	7.19478		192	204.355	152.648							29.8	31.8384	4.15507	31.8384							217.711	218.208	0.246607			194.92	176.424	342.12			139.1	156.946	318.462
19	138.8	144.402	31.379		48.6568	56.1743	56.5135		222.7	259.379	1345.38							30	32.3553	5.54744	32.3553							152.156	179.003	720.779			184.315	184.665	0.12206			138.8	144.402	31.379
20	164.9	177.636	162.213		48.8848	64.1672	233.552		580	611.588	997.789							213.6	223.401	96.0518	223.401							112.371	176.14	4066.43			306.158	289.067	292.097			164.9	177.636	162.213
21	173.4	162.855	111.191		65.224	63.2636	3.84298		306	309.116	9.71133							147.8	176.748	837.992	176.748							60	77.8633	319.097			264.464	261.898	6.58579			173.4	162.855	111.191
22	40.2	41.6249	2.03034		63.9472	59.4884	19.8811		224.6	244.483	395.33							168.5	186.935	339.857	186.935							68.0287	78.9737	119.794			135.964	122.207	189.251			40.2	41.6249	2.03034
23	28.3	31.8785	12.8057		66.7585	57.8755	78.9074		167	166.972	0.00075625							139.1	156.946	318.462	156.946							95.6645	119.508	568.535			108.826	99.7953	81.5458			28.3	31.8785	12.8057
24	153.5	131.476	485.052		70.2927	64.2522	36.4881		193.7	202.279	73.5907							138.8	144.402	31.379	144.402							184.901	185.841	0.883232			135.401	115.465	397.41			153.5	131.476	485.052
25	151	139.762	126.29		81.6082	71.918	93.9001		221.3	234.107	164.027							164.9	177.636	162.213	177.636							129.127	124.403	22.3157			126.247	103.867	500.906			151	139.762	126.29
26	30.6	31.1829	0.339772				0		175.3	193.996	349.544							173.4	162.855	111.191	162.855							166.5	183.746	297.438			147.924	129.239	349.118			30.6	31.1829	0.339772
27	94.4	101.333	48.0651		90.47	89.693	0.603729		273	322.44	2444.28							45.5	44.556	0.891136	44.556							222.858	227.816	24.579			193.684	165.885	772.827			94.4	101.333	48.0651
28	130.8	121.069	94.6904		76.5	78.0261	2.32898		365	350.275	216.826							36.2	36.9684	0.590439	36.9684							197.338	190.492	46.8648			147.551	126.903	426.345			130.8	121.069	94.6904
29	133.5	132.089	1.98951		59.58	57.8146	3.11664		294.8	293.464	1.78409							38.4	35.9699	5.90539	35.9699							329	350.224	450.475			137.981	124.659	177.495			133.5	132.089	1.98951
30	113.4	87.8461	653.002		76.2	76.1952	2.304e-05		242.8	239.092	13.747							129.7	129.573	0.0162053	129.573							224.229	240.038	249.917			106.767	102.392	19.1431			113.4	87.8461	653.002
31	59.2	59.2656	0.00430336		100.98	96.8306	17.2206		189.4	177.476	142.189							119.7	120.057	0.127735	120.057							325.158	328.75	12.904			124.628	115.365	85.8042			59.2	59.2656	0.00430336
32	90.2	88.1653	4.14		48.1	49.9169	3.30113				0							126.8	113.669	172.428	113.669							435	454.262	371.044			140.642	125.313	234.959			90.2	88.1653	4.14
33	71.5	72.8259	1.75801		68.7	65.6091	9.55366		93	89.5416	11.9605							97	87.5938	88.4766	87.5938							145.083	139.693	29.0501			155.12	139.9	231.671			71.5	72.8259	1.75801
34	128.3	117.726	111.816		121	106.455	211.569		134.163	116.553	310.113							82.3	71.3029	120.936	71.3029							62.5	58.4944	16.0448			134.97	125.65	86.8538			128.3	117.726	111.816
35	165.9	153.82	145.936		51.5	62.4395	119.673		127.926	114.908	169.462							92.1	70.5578	464.066	70.5578							164.418	168.267	14.8134			83.9704	80.1464	14.6227			165.9	153.82	145.936
36	155.8	158.222	5.86463		54.5	59.0523	20.7234		72.2805	61.4344	117.638							120.9	114.815	37.0309	114.815							97.0723	100.245	10.0683			41.4385	35.9138	30.5218			155.8	158.222	5.86463
37	146.8	139.95	46.9225		65.3304	58.5455	46.0353				0							107.2	90.8346	267.826	90.8346							154.167	154.441	0.0755843			108.513	111.772	10.6222			146.8	139.95	46.9225
38	138.7	157.887	368.149		63.6916	58.7435	24.4838		224.681	231.721	49.5719							38.4	38.2851	0.013202	38.2851							123	139.776	281.434			134.22	129.752	19.9604			138.7	157.887	368.149
39	137	130.823	38.1504		65.5651	64.5309	1.06959		339.308	358.586	371.651							217	185.149	1014.47	185.149							152.029	165.238	174.472			132.478	130.218	5.10736			137	130.823	38.1504
40	91.9	91.116	0.614656		81.5494	77.9266	13.1245		230.939	271.388	1636.14							610	588.968	442.353	588.968							173.863	175.05	1.40823			119.721	109.242	109.808			91.9	91.116	0.614656
41	97.9	100.23	5.42657		69.491	66.0228	12.0287		221.238	239.036	316.768							690	655.554	1186.53	655.554							86.3673	82.7301	13.2295			35	51.1035	259.323			97.9	100.23	5.42657
42	120.8	134.549	189.03		79	77.5653	2.05836		175.6	186.97	129.288							41.5	43.7198	4.92751	43.7198							86.5712	66.4546	404.677			93.912	85.5635	69.6975			120.8	134.549	189.03
43	156.281	162.648	40.5323		89.3522	73.0924	264.382		467	481.967	224.002							154	169.889	252.448	169.889							91.6296	81.7709	97.1932			72.4529	63.1299	86.9179			156.281	162.648	40.5323
44	96.2	94.998	1.4448		84.1946	80.8128	11.4365				0							246.5	208.382	1452.94	208.382							142.113	127.81	204.579			89.425	74.7555	215.193			96.2	94.998	1.4448
45	171.3	170.054	1.55301		95.5966	86.4116	84.3638		109.4	102.198	51.863							39.2	37.7386	2.13569	37.7386							105.557	108.605	9.29164			67	61.1915	33.7387			171.3	170.054	1.55301
46	177.1	178.862	3.105		84.8272	72.1916	159.659		80	71.0978	79.2492							38.4	38.7683	0.135645	38.7683							95	78.991	256.288			55.6922	54.8015	0.793347			177.1	178.862	3.105
47	148.3	142.96	28.5135				0		54.8	54.2292	0.325813							247	267.291	411.713	267.291							90	73.6072	268.724			190.326	180.569	95.1937			148.3	142.96	28.5135
48	54.7	58.8164	16.9447		71	70.3079	0.479002		70.6	60.5022	101.966							27.9	28.7189	0.670597	28.7189							43.6	45.5308	3.72799			163.824	153.215	112.548			54.7	58.8164	16.9447
49	44.3	39.3254	24.7466		61.65	62.74	1.1881		75.6	73.4817	4.48719							201.6	208.991	54.6269	208.991							157.44	158.534	1.19618			107.254	115.685	71.0945			44.3	39.3254	24.7466
50	192.7	174.173	343.231		67.5	65.4208	4.32307		97.2	102.634	29.5273							31.1	32.2036	1.21793	32.2036							105.922	89.6133	265.963			142	144.272	5.16153			192.7	174.173	343.231
51	188.3	174.281	196.518		74.6	78.7368	17.1131		41	39.4587	2.37561							173.5	176.782	10.7702	176.782							139.205	123.695	240.544			130	132.372	5.62496			188.3	174.281	196.518
52	125.8	109.177	276.314		52.7	54.5726	3.50663		33	38.0671	25.6755							69	78.3658	87.7182	78.3658							94.1994	78.6252	242.556			115	122.21	51.9769			125.8	109.177	276.314
53	159.6	162.103	6.26701		53.5	56.1439	6.99021		62	64.6056	6.78915							38.8	32.4314	40.5591	32.4314							104.432	101.973	6.04703			195.519	187.978	56.8671			159.6	162.103	6.26701
54	191.5	204.24	162.308		73.3	74.3432	1.08827		56.2	62.8438	44.1401							209.6	195.511	198.511	195.511							182.556	177.344	27.158			176	165.336	113.719			191.5	204.24	162.308
55	113.3	105.46	61.4625		66	66.1763	0.0310817				0							224.8	226.548	3.0548	226.548							103.119	99.2931	14.6374			142	164.847	522.004			113.3	105.46	61.4625
56	87.6	72.3263	233.286		60	54.6194	28.9509		45.3	44.0397	1.58836							322	357.574	1265.48	357.574							177.015	169.511	56.3063			111	105.266	32.873			87.6	72.3263	233.286
57	106.8	107.09	0.0838682		41.8	42.8777	1.16144		47.1	49.4324	5.44009							297.6	342.416	2008.51	342.416							171.963	155.024	286.917			129.748	122.51	52.4026			106.8	107.09	0.0838682
58	107.5	104.849	7.0278				0		42	40.8579	1.30439							397.9	419.299	457.917	419.299							93	83.2426	95.2069			190.007	196.417	41.082			107.5	104.849	7.0278
59	94.5	95.3022	0.643525		210.988	215.128	17.1434		49.8	45.3973	19.3838							275.3	321.015	2089.82	321.015							110	110.731	0.53363			103.057	110.136	50.1179			94.5	95.3022	0.643525
60	100	87.2882	161.59		192.071	174.306	315.587		45.7	44.7893	0.829374							346.1	354.798	75.6587	354.798							50	50.2766	0.0765076			144.815	155.16	107.019			100	87.2882	161.59
61	126.6	93.6299	1087.03		276.667	255.301	456.535		80	72.8726	50.7998							465.6	453.507	146.238	453.507							208.245	192.553	246.239			120.134	133.353	174.72			126.6	93.6299	1087.03
62	89.4	92.8936	12.2052		245.008	220.655	593.041		64.11	58.975	26.3682							27.2	28.7064	2.26924	28.7064							40	40.6647	0.441826			161.615	157.897	13.8209			89.4	92.8936	12.2052
63	100.6	83.2551	300.846		92.7109	86.9917	32.7095		66.7	61.0649	31.7544							164.7	173.159	71.5564	173.159							43	44.8559	3.44436			173.675	163.044	113.029			100.6	83.2551	300.846
64	73.5	67.4007	37.2015		70.1551	65.9803	17.4288		75	74.9253	0.00558009							214.9	236.641	472.68	236.641							41.373	41.6902	0.100601			126.357	136.273	98.3345			73.5	67.4007	37.2015
65	143.2	110.316	1081.34		121.254	117.746	12.3041		64	60.0096	15.9233							24.3	25.8681	2.45894	25.8681							35	28.0142	48.8014			132.154	155.029	523.267			143.2	110.316	1081.34
66	125.1	107.163	321.74		60.4936	60.3311	0.0263935		54.4304	52.6029	3.33984							284.5	304.03	381.437	304.03							40.9743	41.0212	0.00220205			153.673	154.105	0.186395			125.1	107.163	321.74
67	92.2	103.314	123.51		233.427	225.315	65.8007		38.0591	35.2292	8.00819							246.1	252.183	37.0065	252.183							46.6658	47.0063	0.115956			175.034	171.775	10.6193			92.2	103.314	123.51
68	120.1	115.866	17.9301		153.289	151.08	4.87962		40	36.0838	15.3366							204.9	206.24	1.79614	206.24							54.23	43.5113	114.891			182.069	189.972	62.4582			120.1	115.866	17.9301
69	114.2	104.936	85.831		134.76	119.335	237.928		56.1556	55.7881	0.135026							40.2	41.6249	2.03034	41.6249							39.4763	38.7824	0.481428			120.5	116.411	16.7227			114.2	104.936	85.831
70	86.9	98.0233	123.728		91.2958	93.0563	3.09928		32.5511	33.3516	0.640724							28.3	31.8785	12.8057	31.8785							45.0141	37.5903	55.1127			89.9398	107.841	320.456			86.9	98.0233	123.728
71	103.1	89.3071	190.244		56.8629	58.5768	2.93751		50.7349	48.292	5.96767							153.5	131.476	485.052	131.476							37	37.1753	0.0307301			104.44	116.465	144.594			103.1	89.3071	190.244
72	107.9	97.6377	105.315		204.381	191.549	164.655		43.5554	37.7784	33.3742							151	139.762	126.29	139.762							56.986	51.7867	27.0324			159.62	149.485	102.718			107.9	97.6377	105.315
73	152.6	150.912	2.84766		219.252	209.029	104.51		81.365	76.6243	22.4739							30.6	31.1829	0.339772	31.1829							35.1251	38.3089	10.1366			204.38	200.878	12.267			152.6	150.912	2.84766
74	90	86.8843	9.70759		125.186	115.005	103.657		107.618	104.367	10.5694							94.4	101.333	48.0651	101.333							41.4336	41.3292	0.0109065			132.981	124.04	79.9267			90	86.8843	9.70759
75	73.8	81.6199	61.1508				0		72.0792	62.7962	86.1747							130.8	121.069	94.6904	121.069							181.473	179.001	6.11422			95.7986	94.6685	1.27706			73.8	81.6199	61.1508
76	112.8	93.653	366.608		65	79.7807	218.469				0							133.5	132.089	1.98951	132.089							162.951	156.9	36.6117			118.235	110.301	62.9515			112.8	93.653	366.608
77	71.9	74.0912	4.80136		79.8425	66.4353	179.753		52	60.0582	64.9346							113.4	87.8461	653.002	87.8461							52	56.2924	18.4247			114.862	105.414	89.257			71.9	74.0912	4.80136
78	43.7	49.6477	35.3751		75	80.3949	29.1049		29.4	35.1371	32.9143							59.2	59.2656	0.00430336	59.2656							148	138.106	97.8873			147.7	155.96	68.2276			43.7	49.6477	35.3751
79	172.8	177.58	22.8494		66.1555	57.8755	68.5586		60	63.6441	13.2795							90.2	88.1653	4.14	88.1653							131	130.572	0.18327			119	130.398	129.912			172.8	177.58	22.8494
80	189	184.498	20.2698		55.6575	51.706	15.6147		42	49.3513	54.0416							71.5	72.8259	1.75801	72.8259							85	83.481	2.30736			65	64.754	0.060516			189	184.498	20.2698
81	218.1	225.168	49.9538		65.7494	59.4884	39.1995		53.2446	56.0818	8.04954							128.3	117.726	111.816	117.726							45	35.7595	85.3868			116	103.668	152.071			218.1	225.168	49.9538
82	153.1	130.665	503.347		55.0408	51.7881	10.5801		37.03	40.4128	11.4433							165.9	153.82	145.936	153.82							54	43.1629	117.443			93	89.9421	9.35075			153.1	130.665	503.347
83	122.9	140.179	298.571		79.063	67.213	140.423		38	38.3463	0.119924							155.8	158.222	5.86463	158.222							48	32.9644	226.069			123	106.218	281.646			122.9	140.179	298.571
84	80.8	99.6315	354.625		62.4375	57.5975	23.4259		57	58.5769	2.48661							72.4665	74.806	5.47333	74.806							139	123.2	249.631			79	67.9783	121.478			80.8	99.6315	354.625
85	125.5	156.608	967.72		94.4342	87.0948	53.8672		50.8	47.9404	8.17731							79.9896	88.9228	79.8018	88.9228							140.599	145.045	19.762			15	18.7399	13.9869			125.5	156.608	967.72
86	128.5	127.358	1.30416		76.7665	70.5942	38.0974		37.2	33.7045	12.2185							116.013	104.153	140.655	104.153							167	153.931	170.791			126	120.635	28.7886			128.5	127.358	1.30416
87	124.8	117.498	53.3148				0		212.85	236.955	581.051							127.304	104.109	538.031	104.109							162	153.055	80.0202			52	53.7618	3.10394			124.8	117.498	53.3148
88	115.3	102.215	171.22		202.808	220.076	298.185		188.17	218.981	949.342							91.7848	83.683	65.6387	83.683							149	150.151	1.32434			112	95.0036	288.878			115.3	102.215	171.22
89	80.4	92.317	142.015		336	349.63	185.774				0							123.434	123.963	0.279856	123.963							168.828	168.234	0.353693			85	96.5988	134.532			80.4	92.317	142.015
90	73	79.7385	45.4074		421	461.356	1628.59		119.354	125.595	38.957							90.2348	85.5402	22.039	85.5402							135.095	132.292	7.86054			72	89.2586	297.859			73	79.7385	45.4074
91	38.4	38.2851	0.013202		433.132	473.805	1654.33		153.955	147.026	48.0089							98.8624	93.9932	23.7087	93.9932							76.2	76.0414	0.025154			110	104.578	29.397			38.4	38.2851	0.013202
92	217	185.149	1014.47				0		102.705	89.9699	162.171							101.051	82.0235	362.027	82.0235							55	56.6731	2.79926			79	82.3154	10.9919			217	185.149	1014.47
93	350	351.725	2.97632		78.1	91.3359	175.189		108.251	93.398	220.616							114.816	90.3615	598.002	90.3615							76	94.4209	339.33			127.3	132.3	24.998			610	588.968	442.353
94	482.9	481.728	1.37452		123.563	127.662	16.8006		144.932	137.318	57.9618							48.6186	52.0003	11.4356	52.0003							76	65.8294	103.441			120	132.336	152.187			432.7	504.845	5204.92
95	41.5	43.7198	4.92751		66.4	82.8648	271.09		146.96	143.798	9.99895							139.885	107.011	1080.67	107.011							52	62.8514	117.753			72.9	85.7941	166.258			391.5	422.151	939.472
96	164	169.889	34.6756		153.998	144.122	97.5378		198.263	198.784	0.271753							45	39.8077	26.96	39.8077							54.21	50.9323	10.7433			82	85.3264	11.0649			296.5	303.775	52.9285
97	226.5	208.382	328.244		135.325	119.776	241.753		152.302	145.991	39.8246							71	71.0985	0.00970225	71.0985							40	40.0025	6.25e-06			80	81.3052	1.70355			154	169.889	252.448
98	39.2	37.7386	2.13569		109.02	108.064	0.913412		142.22	131.144	122.664							55	56.3529	1.83034	56.3529							94	94.9771	0.954724			110	104.702	28.0688			246.5	208.382	1452.94
99	38.4	38.7683	0.135645		97.0521	89.6615	54.6209		98.1774	117.283	365.007							52	49.1998	7.84112	49.1998							78.4287	84.0714	31.84			100	98.9282	1.14876			38.4	38.7683	0.135645
100	204.9	206.24	1.79614		109	82.1833	719.135		120.749	116.553	17.6091							128.8	122.248	42.9313	122.248							171	173.447	5.98928			90	77.0071	168.815			221.9	222	0.01
101	20.7	21.7925	1.19356		60	55.6937	18.5442		142.545	140.201	5.49735							277.8	236.189	1731.45	236.189							269	257.899	123.239			36.5	35.8793	0.385268			21.1	21.7613	0.437318
102	231.6	240.878	86.0776		64	76.051	145.227		110.68	112.791	4.45758							232.2	253.979	474.342	253.979							190	186.6	11.56			66.6	68	1.96			117.9	116.5	1.96
103	267.6	246.038	464.928		67	61.8811	26.2031		114.739	107.386	54.056							40.8	44.6357	14.7126	44.6357							232.61	216.6	256.327			130.1	142.3	148.84			39.8	40.2	0.16
104	221.9	207.888	196.347		67	68.9552	3.82281		143.981	152.989	81.1459							144.7	148.345	13.2889	148.345							220.102	212.3	60.8675			86.6	87.69	1.1881			43.1	44.6357	2.35837
105	21.1	21.7613	0.437318		72.4141	60.0849	152.009		45.0349	41.11	15.405							227	243.774	281.377	243.774							246.2	241	27.04			41.3	40.6974	0.363127			144.7	148.345	13.2889
106	117.9	127.865	99.3092		55.295	55.4665	0.0294123		70.2463	63.1498	50.3597							183.3	167.963	235.23	167.963							218.22	256.3	1450.09			87.6	85.0638	6.43231			227	213.6	179.56
107	39.8	39.6336	0.027689		82.2106	78.7259	12.1433		136.144	135.934	0.0442755							245.2	259.973	218.25	259.973							217.711	200.3	303.157			82.5	80.2989	4.84484			177.3	167.963	87.1833
108	32.8	34.535	3.01022		72.4141	52.1499	410.638											216.2	187.421	828.26	187.421							152.156	165.6	180.742			71.3	69.545	3.08002			213.6	223.414	96.3107
109	200.2	196.596	12.9903		55.295	54.3434	0.905542		20	19.6	0.16							185.2	171.944	175.716	171.944							112.371	113.6	1.50933			43.5	43.6	0.01			147.8	176.748	837.992
110	153.6	162.896	86.4156		82.2106	76.9594	27.5754		153.955	150.6	11.2576							45.5	44.556	0.891136	44.556							184.901	174.2	114.52			52.3	50.7449	2.41834			168.5	186.935	339.857
111	33.5	34.2988	0.638081				0		81.365	85	13.2135							36.2	36.9684	0.590439	36.9684							129.127	111.6	307.204			68	71.6	12.96			139.1	146.5	54.76
112	182.8	225.546	1827.24		76.7665	77	0.0545185		43.5554	44	0.19763							38.4	35.9699	5.90539	35.9699							166.5	171.2	22.09			75.2	79.329	17.0486			138.8	144.402	31.379
113	29.8	31.8384	4.15507		153.998	149.2	23.0182		38	39	1							129.7	129.573	0.0162053	129.573							222.858	201.3	464.764			119	122.096	9.58398			146.9	154.2	53.29
114	30	32.3553	5.54744		121.254	126.1	23.4845		192	192.63	0.3969							154	169.889	252.448	169.889							435	444.3	86.49			126.6	131.217	21.3185			216	219.6	12.96
115	213.6	223.401	96.0518		66	65.2	0.64		40	39.6	0.16							246.5	208.382	1452.94	208.382							145.083	156.3	125.819			106.169	116.827	113.592			59.6	58.2241	1.8931
116	147.8	176.748	837.992		472.023	453.6	339.393		192	186.6	29.16							39.2	37.7386	2.13569	37.7386							62.5	63.6	1.21			193	188.6	19.36			137	133.2	14.44
117	168.5	186.935	339.857		48.6568	49.5	0.711069		62	63.5	2.25							38.4	38.7683	0.135645	38.7683							164.418	172.6	66.9438			152.434	140.881	133.47			36.2	36.9684	0.590439
118	139.1	156.946	318.462		76.5	77.3	0.64		167	166.5	0.25							465.6	453.507	146.238	453.507							86.5712	78.9	58.847			204.65	210.3	31.9227			38.4	36.6	3.24
119	138.8	144.402	31.379		67	69	4		193.7	186.6	50.41							27.2	28.7064	2.26924	28.7064							91.6296	89.6	4.11911			137.981	124.659	177.495			129.7	129.778	0.00602176
120	164.9	177.636	162.213		60	62.3	5.29		134.163	130.6	12.6959							164.7	173.159	71.5564	173.159							142.113	132.6	90.5033			106.767	102.392	19.1431			119.7	120.057	0.127735
121	173.4	162.855	111.191		153.998	156.3	5.30048		98.1774	94.6	12.798							151	139.762	126.29	139.762							105.557	111.136	31.1277			124.628	115.365	85.8042			126.8	113.669	172.428
122	40.2	41.6249	2.03034		92.7109	91.6	1.23414		273	271.6	1.96							30.6	31.1829	0.339772	31.1829							171.963	165.2	45.7383			140.642	125.313	234.959			94.4	101.333	48.0651
123	28.3	31.8785	12.8057		109	110.6	2.56		393.2	390.3	8.41							94.4	101.333	48.0651	101.333							93	88.6	19.36			155.12	139.9	231.671			130.8	121.069	94.6904
124	153.5	131.476	485.052		245.008	232.1	166.607		229.041	226.6	5.95967							127.304	104.109	538.031	104.109							110	112.3	5.29			134.97	125.65	86.8538			133.5	132.089	1.98951
125	151	139.762	126.29		109.02	107.2	3.31104		29.4	28.6	0.64							91.7848	83.683	65.6387	83.683							43	47.2	17.64			163.824	153.215	112.548			113.4	87.8461	653.002
126	30.6	31.1829	0.339772		60.4936	61.6	1.22421		198.263	194.6	13.4154							123.434	123.963	0.279856	123.963							41.373	45.2	14.6457			107.254	115.685	71.0945			140.3	139.95	0.1225
127	94.4	101.333	48.0651		65.224	66.6	1.89351		38	39.6	2.56							90.2348	85.5402	22.039	85.5402							35	36.2	1.44			142	144.272	5.16153			145.6	157.903	151.364
128	130.8	121.069	94.6904		153.998	159.64	31.8353		224.034	220.1	15.477							232.2	253.979	474.342	253.979							181.473	184.3	7.99027			130	132.372	5.62496			137	130.823	38.1504
129	133.5	132.089	1.98951		65.3304	62.65	7.18472		221.3	212.3	81							40.8	44.6357	14.7126	44.6357							162.951	159	15.6125			161.615	157.897	13.8209			91.9	91.116	0.614656
130	113.4	87.8461	653.002		10	11.02	1.0404		217.5	211.6	34.81							144.7	148.345	13.2889	148.345							173.863	175.05	1.40823			173.675	163.044	113.029			97.9	100.23	5.42657
131	59.2	59.2656	0.00430336		84.1946	89.6	29.2185		224.6	219.6	25							227	243.774	281.377	243.774							86.3673	82.7301	13.2295			126.357	136.273	98.3345			152.6	146.114	42.063
132	90.2	88.1653	4.14		76.7665	77.6	0.694709		127.926	126.5	2.03311							183.3	167.963	235.23	167.963							86.5712	66.4546	404.677			132.154	155.029	523.267			137.7	127.003	114.428
133	71.5	72.8259	1.75801		210.988	213.6	6.82492		294.8	300.2	29.16							139.1	156.946	318.462	156.946							139.205	123.695	240.544			153.673	154.105	0.186395			175.6	170.482	26.1909
134	128.3	117.726	111.816		121.254	119.6	2.73544		107.618	109.6	3.92924							138.8	144.402	31.379	144.402							94.1994	78.6252	242.556			175.034	171.775	10.6193			203	195.065	62.9579
135	165.9	153.82	145.936		121.254	123.6	5.50411		72.0792	73.6	2.31274							164.9	177.636	162.213	177.636							104.432	101.973	6.04703			114.862	105.414	89.257			111.8	107.775	16.2014
136	155.8	158.222	5.86463		192.071	198.5	41.3375		180.2	176.3	15.21							173.4	162.855	111.191	162.855							182.556	177.344	27.158			147.7	155.96	68.2276			11.5	12.1544	0.428239
137	146.8	139.95	46.9225		65	66.98	3.9204		294.8	286.6	67.24							45.5	44.556	0.891136	44.556							40.9743	41.0212	0.00220205			119	130.398	129.912			24.2	26.677	6.13553
138	138.7	157.887	368.149		67.5	67	0.25		20	19	1							39.2	37.7386	2.13569	37.7386							46.6658	47.0063	0.115956			65	64.754	0.060516			199.4	201.355	3.82085
139	137	130.823	38.1504		76.2	79.5	10.89		54.8	55.3	0.25							38.4	38.7683	0.135645	38.7683							54.23	43.5113	114.891			116	103.668	152.071			27.4	28.6866	1.65534
140	91.9	91.116	0.614656		134.76	129.1	32.03		37.03	38.6	2.4649							247	267.291	411.713	267.291							52	56.2924	18.4247			132.157	120.815	128.637			109.1	110.545	2.08774
141	97.9	100.23	5.42657		121.254	111.2	101.081		81.365	82.3	0.874294							27.9	28.7189	0.670597	28.7189							148	138.106	97.8873			135.662	119.389	264.81			155.1	149.135	35.5836
142	120.8	134.549	189.03		336	326.9	82.81		49.8	51.2	1.96							201.6	208.991	54.6269	208.991							131	130.572	0.18327			106.169	116.827	113.592			55.4	46.8962	72.3146
143	156.281	162.648	40.5323		48.6568	49.5	0.711069		306	301.2	23.04							31.1	32.2036	1.21793	32.2036							140.599	145.045	19.762			306.158	289.067	292.097			27.9	28.7189	0.670597
144	96.2	94.998	1.4448		62.4375	63.5	1.12883		365	369.5	20.25							173.5	176.782	10.7702	176.782							167	153.931	170.791			264.464	261.898	6.58579			201.6	208.991	54.6269
145	171.3	170.054	1.55301		202.808	189.6	174.448		120.749	122.6	3.42464							32.8	34.535	3.01022	34.535							162	153.055	80.0202			135.964	122.207	189.251			31.1	32.2036	1.21793
146	177.1	178.862	3.105		199.844	186.6	175.408		54.8	55.3	0.25							200.2	196.596	12.9903	196.596							76.2	76.0414	0.025154			108.826	99.7953	81.5458			173.5	176.782	10.7702
147	148.3	142.96	28.5135		60	61	1		102.705	100.3	5.78172							153.6	162.896	86.4156	162.896							55	56.6731	2.79926			135.401	115.465	397.41			465.6	453.634	143.176
148	54.7	58.8164	16.9447		413.5	410.2	10.89		180.2	176.6	12.96							33.5	34.2988	0.638081	34.2988							76	94.4209	339.33			126.247	103.867	500.906			120.8	134.549	189.03
149	44.3	39.3254	24.7466		70.2927	74.2	15.2667		120.749	112.3	71.3927							72.4665	74.806	5.47333	74.806							52	53.2	1.44			83.9704	80.1464	14.6227			156.281	162.648	40.5323
150	247	267.291	411.713		66	65.2	0.64		198.263	187.6	113.693							55	59.1147	16.9308	59.1147							59.6	62.3296	7.45072			41.4385	35.9138	30.5218			247	267.291	411.713
					130.5	129.2	1.69		62	61.1	0.81									0																				0
1	226	248.852	522.214		73.3	74.5	1.44		236.5	229.6	47.61						N2	20.7	21.7925	1.19356	21.7925
2	130.5	154.899	595.331		53.5	54.6	1.21		107.618	106.5	1.24941							231.6	240.878	86.0776	240.878																	153	162.806	96.1576
3	203	205.314	5.3546		472.023	461	121.498		15.6	14.3	1.69							267.6	246.038	464.928	246.038																	277	306.58	874.953
4	232.3	235.155	8.14931		81.5494	83.2	2.72457		36.6	37.6	1							221.9	207.888	196.347	207.888																	171	183.447	154.935
5	199.844	207.944	65.6021		64	63.1	0.81		49.6	51.2	2.56							21.1	21.7613	0.437318	21.7613																	269	287.899	357.161
6	235.006	268.002	1088.71		475	472	9		69.6	68.9	0.49							117.9	127.865	99.3092	127.865																	190	201.156	124.45
7	475	497.74	517.094		65.7494	63.5	5.05958		98.6	100.3	2.89							39.8	39.6336	0.027689	39.6336																	160.8	170.202	88.3882
8	192.2	230.349	1455.36															34.2	35.1598	0.921216	35.1598																	168	189.284	453.013
9	472.023	460.629	129.817															342.3	354.78	155.748	354.78																	216	211.513	20.1296
10	185.911	211.677	663.893															24.5	26.1744	2.80362	26.1744																	232.61	227.25	28.735
11			0															225.5	219.545	35.4573	219.545																	220.102	204.387	246.957
12	156.838	157.926	1.18279															162.1	167.188	25.8847	167.188																	246.2	250.527	18.7264
13	122.251	115.005	52.5079															26	27.1441	1.30896	27.1441																	284.82	284.275	0.297451
14	54.0726	58.5768	20.2876															170.5	124.698	2097.86	124.698																	270	277.215	52.0577
15	131.891	119.335	157.655															135.5	130.443	25.5722	130.443																	220	245.696	660.29
16	61	73.9545	167.819															178.8	171.535	52.7773	171.535																	141.525	163.543	484.775
17	101.641	111.343	94.1416															172	182.037	100.741	182.037																	193.467	225.648	1035.65
18	52.7611	55.4434	7.19478															146.9	144.379	6.35595	144.379																	218.22	259.376	1693.79
19	48.6568	56.1743	56.5135															216	236.332	413.374	236.332																	217.711	218.208	0.246607
20	48.8848	64.1672	233.552															59.6	58.2241	1.8931	58.2241																	152.156	179.003	720.779
21	65.224	63.2636	3.84298															140.9	122.344	344.34	122.344																	112.371	176.14	4066.43
22	63.9472	59.4884	19.8811															159	110.637	2338.94	110.637																	60	77.8633	319.097
23	66.7585	57.8755	78.9074															146.8	139.95	46.9225	139.95																	68.0287	78.9737	119.794
24	70.2927	64.2522	36.4881															138.7	157.887	368.149	157.887																	95.6645	119.508	568.535
25	81.6082	71.918	93.9001															137	130.823	38.1504	130.823																	184.901	185.841	0.883232
26			0															91.9	91.116	0.614656	91.116																	129.127	124.403	22.3157
27	90.47	89.693	0.603729															97.9	100.23	5.42657	100.23																	166.5	183.746	297.438
28	76.5	78.0261	2.32898															21.1	22.1248	1.05022	22.1248																	222.858	227.816	24.579
29	59.58	57.8146	3.11664															220.9	224.472	12.762	224.472																	197.338	190.492	46.8648
30	76.2	76.1952	2.304e-05															134.6	141.811	52.0043	141.811																	329	350.224	450.475
31	100.98	96.8306	17.2206															40.6	41.5601	0.921792	41.5601																	224.229	240.038	249.917
32	48.1	49.9169	3.30113															184.5	166.024	341.351	166.024																	325.158	328.75	12.904
33	68.7	65.6091	9.55366															163.3	154.334	80.382	154.334																	435	454.262	371.044
34	121	106.455	211.569															152.6	146.046	42.951	146.046																	145.083	139.693	29.0501
35	51.5	62.4395	119.673															137.7	127.003	114.428	127.003																	62.5	58.4944	16.0448
36	54.5	59.0523	20.7234															175.6	170.462	26.4021	170.462																	164.418	168.267	14.8134
37	65.3304	58.5455	46.0353															203	195.065	62.9579	195.065																	97.0723	100.245	10.0683
38	63.6916	58.7435	24.4838															173.1	180.643	56.8968	180.643																	154.167	154.441	0.0755843
39	65.5651	64.5309	1.06959															161.7	179.19	305.89	179.19																	123	139.776	281.434
40	81.5494	77.9266	13.1245															126.4	140.269	192.338	140.269																	152.029	165.238	174.472
41	69.491	66.0228	12.0287															39.8	37.8398	3.84238	37.8398																	173.863	175.05	1.40823
42	79	77.5653	2.05836															271	240.556	926.825	240.556																	86.3673	82.7301	13.2295
43	89.3522	73.0924	264.382															148	177.472	868.575	177.472																	86.5712	66.4546	404.677
44	84.1946	80.8128	11.4365															208	186.118	478.804	186.118																	91.6296	81.7709	97.1932
45	95.5966	86.4116	84.3638															40.4	41.6346	1.52424	41.6346																	142.113	127.81	204.579
46	84.8272	72.1916	159.659															33.3	35.4206	4.49694	35.4206																	105.557	108.605	9.29164
47			0															187	156.83	910.247	156.83																	95	78.991	256.288
48	71	70.3079	0.479002															189	187.466	2.35285	187.466																	90	73.6072	268.724
49	61.65	62.74	1.1881															35	35.1021	0.0104244	35.1021																	43.6	45.5308	3.72799
50	67.5	65.4208	4.32307															533	481.728	2628.86	481.728																	157.44	158.534	1.19618
51	74.6	78.7368	17.1131															370	322.578	2248.84	322.578																	105.922	89.6133	265.963
52	52.7	54.5726	3.50663															120.8	134.549	189.03	134.549																	139.205	123.695	240.544
53	53.5	56.1439	6.99021															156.281	162.648	40.5323	162.648																	94.1994	78.6252	242.556
54	73.3	74.3432	1.08827															96.2	94.998	1.4448	94.998																	104.432	101.973	6.04703
55	66	66.1763	0.0310817															171.3	170.054	1.55301	170.054																	182.556	177.344	27.158
56	60	54.6194	28.9509															177.1	178.862	3.105	178.862																	103.119	99.2931	14.6374
57	41.8	42.8777	1.16144															148.3	142.96	28.5135	142.96																	177.015	169.511	56.3063
58	210.988	215.128	17.1434															54.7	58.8164	16.9447	58.8164																	171.963	155.024	286.917
59	192.071	174.306	315.587															44.3	39.3254	24.7466	39.3254																	93	83.2426	95.2069
60	276.667	255.301	456.535															192.7	174.173	343.231	174.173																	110	110.731	0.53363
61	245.008	220.655	593.041															188.3	174.281	196.518	174.281																	50	50.2766	0.0765076
62	92.7109	86.9917	32.7095															125.8	109.177	276.314	109.177																	208.245	192.553	246.239
63	70.1551	65.9803	17.4288															159.6	162.103	6.26701	162.103																	40	40.6647	0.441826
64	121.254	117.746	12.3041															191.5	204.24	162.308	204.24																	43	44.8559	3.44436
65	60.4936	60.3311	0.0263935															113.3	105.46	61.4625	105.46																	41.373	41.6902	0.100601
66	233.427	225.315	65.8007															87.6	72.3263	233.286	72.3263																	35	28.0142	48.8014
67	153.289	151.08	4.87962															106.8	107.09	0.0838682	107.09																	40.9743	41.0212	0.00220205
68	134.76	119.335	237.928															107.5	104.849	7.0278	104.849																	46.6658	47.0063	0.115956
69	91.2958	93.0563	3.09928															94.5	95.3022	0.643525	95.3022																	54.23	43.5113	114.891
70	56.8629	58.5768	2.93751															100	87.2882	161.59	87.2882																	39.4763	38.7824	0.481428
71	204.381	191.549	164.655															126.6	93.6299	1087.03	93.6299																	45.0141	37.5903	55.1127
72	219.252	209.029	104.51															89.4	92.8936	12.2052	92.8936																	37	37.1753	0.0307301
73	125.186	115.005	103.657															100.6	83.2551	300.846	83.2551																	56.986	51.7867	27.0324
74	65	79.7807	218.469															73.5	67.4007	37.2015	67.4007																	35.1251	38.3089	10.1366
75	79.8425	66.4353	179.753															143.2	110.316	1081.34	110.316																	41.4336	41.3292	0.0109065
76	75	80.3949	29.1049															125.1	107.163	321.74	107.163																	181.473	179.001	6.11422
77	66.1555	57.8755	68.5586															92.2	103.314	123.51	103.314																	162.951	156.9	36.6117
78	55.6575	51.706	15.6147															120.1	115.866	17.9301	115.866																	52	56.2924	18.4247
79	65.7494	59.4884	39.1995															114.2	104.936	85.831	104.936																	148	138.106	97.8873
80	55.0408	51.7881	10.5801															86.9	98.0233	123.728	98.0233																	131	130.572	0.18327
81	79.063	67.213	140.423															103.1	89.3071	190.244	89.3071																	85	83.481	2.30736
82	62.4375	57.5975	23.4259															107.9	97.6377	105.315	97.6377																	45	35.7595	85.3868
83	94.4342	87.0948	53.8672															152.6	150.912	2.84766	150.912																	54	43.1629	117.443
84	76.7665	70.5942	38.0974															90	86.8843	9.70759	86.8843																	48	32.9644	226.069
85			0															73.8	81.6199	61.1508	81.6199																	139	123.2	249.631
86	202.808	220.076	298.185															112.8	93.653	366.608	93.653																	140.599	145.045	19.762
87	336	349.63	185.774															71.9	74.0912	4.80136	74.0912																	167	153.931	170.791
88	421	461.356	1628.59															43.7	49.6477	35.3751	49.6477																	162	153.055	80.0202
89	433.132	473.805	1654.33															172.8	177.58	22.8494	177.58																	149	150.151	1.32434
90			0															189	184.498	20.2698	184.498																	168.828	168.234	0.353693
91	78.1	91.3359	175.189															218.1	225.168	49.9538	225.168																	135.095	132.292	7.86054
92	123.563	127.662	16.8006															153.1	130.665	503.347	130.665																	76.2	76.0414	0.025154
93	66.4	82.8648	271.09															122.9	140.179	298.571	140.179																	55	56.6731	2.79926
94	153.998	144.122	97.5378															80.8	99.6315	354.625	99.6315																	76	94.4209	339.33
95	135.325	119.776	241.753															125.5	156.608	967.72	156.608																	76	65.8294	103.441
96	109.02	108.064	0.913412															128.5	127.358	1.30416	127.358																	52	62.8514	117.753
97	97.0521	89.6615	54.6209															124.8	117.498	53.3148	117.498																	54.21	50.9323	10.7433
98	109	82.1833	719.135															115.3	102.215	171.22	102.215																	40	40.0025	6.25e-06
99	60	55.6937	18.5442															80.4	92.317	142.015	92.317																	94	94.9771	0.954724
100	64	76.051	145.227															73	79.7385	45.4074	79.7385																	78.4287	84.0714	31.84
101	67	61.8811	26.2031															75.6	76.2	0.36																		171	173.447	5.98928
102	67	68.9552	3.82281															102.3	106.6	18.49																		269	257.899	123.239
103	72.4141	60.0849	152.009															346.1	326.9	368.64																		190	186.6	11.56
104	55.295	55.4665	0.0294123															185.2	184.5	0.49																		232.61	216.6	256.327
105	82.2106	78.7259	12.1433															139.1	139.6	0.25																		220.102	212.3	60.8675
106	72.4141	52.1499	410.638															173.4	168.6	23.04																		246.2	241	27.04
107	55.295	54.3434	0.905542															39.2	41.2	4																		218.22	256.3	1450.09
108	76.7665	77	0.0545185															246.1	243.5	6.76																		217.711	200.3	303.157
109	153.998	149.2	23.0182															71	42.3	823.69																		152.156	165.6	180.742
110	121.254	126.1	23.4845															133.5	131.2	5.29																		112.371	113.6	1.50933
111	66	65.2	0.64															31.1	30.6	0.25																		184.901	174.2	114.52
112	472.023	453.6	339.393															123.434	122.3	1.28502																		129.127	111.6	307.204
113	48.6568	49.5	0.711069															209.6	206.3	10.89																		166.5	171.2	22.09
114	76.5	77.3	0.64															153.6	154.2	0.36																		222.858	201.3	464.764
115	67	69	4															38.4	36.5	3.61																		435	444.3	86.49
116	60	62.3	5.29															164.7	165.3	0.36																		145.083	156.3	125.819
117	153.998	156.3	5.30048															275.3	270.6	22.09																		62.5	63.6	1.21
118	92.7109	91.6	1.23414															27.2	30.6	11.56																		164.418	172.6	66.9438
119	109	110.6	2.56															24.3	25.3	1																		86.5712	78.9	58.847
120	245.008	232.1	166.607															284.5	276.6	62.41																		91.6296	89.6	4.11911
121	109.02	107.2	3.31104															38.4	38.4	0																		142.113	132.6	90.5033
122	60.4936	61.6	1.22421															201.6	195.6	36																		105.557	111.136	31.1277
123	65.224	66.6	1.89351															82.3	86.3	16																		171.963	165.2	45.7383
124	153.998	159.64	31.8353															173.5	169.6	15.21																		93	88.6	19.36
125	65.3304	62.65	7.18472															165.9	156.6	86.49																		110	112.3	5.29
126	10	11.02	1.0404															165.9	172.6	44.89																		43	47.2	17.64
127	84.1946	89.6	29.2185															55	54.6	0.16																		41.373	45.2	14.6457
128	76.7665	77.6	0.694709															94.4	90.6	14.44																		35	36.2	1.44
129	210.988	213.6	6.82492															38.4	39.6	1.44																		181.473	184.3	7.99027
130	121.254	119.6	2.73544															113.4	115.6	4.84																		162.951	159	15.6125
131	121.254	123.6	5.50411															128.8	127.6	1.44																		173.863	175.05	1.40823
132	192.071	198.5	41.3375															171.9	168.9	9																		86.3673	82.7301	13.2295
133	65	66.98	3.9204															69	65.6	11.56																		86.5712	66.4546	404.677
134	67.5	67	0.25															246.5	251.3	23.04																		139.205	123.695	240.544
135	76.2	79.5	10.89															40.2	43.2	9																		94.1994	78.6252	242.556
136	134.76	129.1	32.03															31.1	35.6	20.25																		104.432	101.973	6.04703
137	121.254	111.2	101.081															247	241.5	30.25																		182.556	177.344	27.158
138	336	326.9	82.81															101.051	95.68	28.8423																		40.9743	41.0212	0.00220205
139	48.6568	49.5	0.711069															217	212.1	24.01																		46.6658	47.0063	0.115956
140	62.4375	63.5	1.12883															204	196.6	54.76																		54.23	43.5113	114.891
141	202.808	189.6	174.448															465.6	452.3	176.89																		52	56.2924	18.4247
142	199.844	186.6	175.408															38.4	39.6	1.44																		148	138.106	97.8873
143	60	61	1															275.3	266.6	75.69																		131	130.572	0.18327
144	413.5	410.2	10.89															69	71.2	4.84																		140.599	145.045	19.762
145	70.2927	74.2	15.2667															200.2	195.6	21.16																		167	153.931	170.791
146	66	65.2	0.64															40.2	36.6	12.96																		162	153.055	80.0202
147	130.5	129.2	1.69															217	215.2	3.24																		76.2	76.0414	0.025154
148	73.3	74.5	1.44															55	51.3	13.69																		55	56.6731	2.79926
149	53.5	54.6	1.21															113.4	110.2	10.24																		76	94.4209	339.33
150	472.023	461	121.498															133.5	126.6	47.61																		52	53.2	1.44
1	81.5494	83.2	2.72457																																			59.6	62.3296	7.45072
2	64	63.1	0.81														N3	25.4	28.1831	7.74565	28.1831
	475	472	9															135.9	148.49	158.511	148.49																	105	94.6602	106.911
	65.7494	63.5	5.05958															83.4	97.3343	194.165	97.3343																	81	69.4836	132.627
	82.2106	76.9594	27.5754															90.6	95.5602	24.6036	95.5602																	114	110.391	13.0242
			0															24.4	25.4633	1.13061	25.4633																	97	99.3421	5.48543
	148.175	154.469	39.6244															229.7	206.103	556.809	206.103																	86	88.076	4.30978
	224.034	230.543	42.3622															260	238.71	453.268	238.71																	176.278	163.358	166.924
	236.582	236.569	0.000174613															243.5	199.249	1958.19	199.249																	149.189	141.528	58.689
	229.041	235.344	39.7197															133.5	147.878	206.738	147.878																	107.703	103.306	19.3337
	217.5	303.758	7440.41															233	214.411	345.566	214.411																	135.369	123.353	144.382
	164.702	159.801	24.0143															296.7	308.23	132.943	308.23																	132.157	120.815	128.637
	88	101.557	183.787															21	21.3668	0.134542	21.3668																	135.662	119.389	264.81
	248.757	255.39	44.0003															220.9	225.113	17.7502	225.113																	106.169	116.827	113.592
	452.094	434.506	309.345															26.2	27.4672	1.6058	27.4672																	193	185.252	60.0315
	393.2	397.653	19.8283															196.9	175.569	455.024	175.569																	152.434	140.881	133.47
			0															203.7	207.869	17.3764	207.869																	204.65	200.413	17.9512
	20	20.6042	0.365058															214.6	197.606	288.803	197.606																	293.203	289.755	11.8882
	185.351	205.891	421.907															238.5	213.879	606.208	213.879																	265.183	259.207	35.71
	236.5	255.375	356.254															27.5	26.6157	0.781986	26.6157																	194.92	176.424	342.12
	222.6	229.469	47.1763															78.4	79.2452	0.714363	79.2452																	184.315	184.665	0.12206
	180.2	177.276	8.54685															111.8	107.775	16.2014	107.775																	306.158	289.067	292.097
	211.6	233.787	492.263															11.5	12.1544	0.428239	12.1544																	264.464	261.898	6.58579
	192	204.355	152.648															24.2	26.677	6.13553	26.677																	135.964	122.207	189.251
	222.7	259.379	1345.38															199.4	201.314	3.66148	201.314																	108.826	99.7953	81.5458
	580	611.588	997.789															27.4	28.6866	1.65534	28.6866																	135.401	115.465	397.41
	306	309.116	9.71133															109.1	110.519	2.01214	110.519																	126.247	103.867	500.906
	224.6	244.483	395.33															151.5	160.942	89.1608	160.942																	147.924	129.239	349.118
	167	166.972	0.00075625															31.1	28.4553	6.99444	28.4553																	193.684	165.885	772.827
	193.7	202.279	73.5907															151.6	148.555	9.27081	148.555																	147.551	126.903	426.345
	221.3	234.107	164.027															219.3	209.462	96.7823	209.462																	137.981	124.659	177.495
	175.3	193.996	349.544															38.1	30.9009	51.827	30.9009																	106.767	102.392	19.1431
	273	322.44	2444.28															220	201.658	336.433	201.658																	124.628	115.365	85.8042
	365	350.275	216.826															197.6	212.802	231.098	212.802																	140.642	125.313	234.959
	294.8	293.464	1.78409															193	186.542	41.7083	186.542																	155.12	139.9	231.671
	242.8	239.092	13.747															160.9	159.277	2.63445	159.277																	134.97	125.65	86.8538
	189.4	177.476	142.189															178.4	155.993	502.092	155.993																	83.9704	80.1464	14.6227
	93	89.5416	11.9605															186.3	227.048	1660.36	227.048																	41.4385	35.9138	30.5218
	134.163	116.553	310.113															155.1	149.135	35.5836	149.135																	108.513	111.772	10.6222
	127.926	114.908	169.462															55.4	46.8962	72.3146	46.8962																	134.22	129.752	19.9604
	72.2805	61.4344	117.638															27.4	28.3855	0.97121	28.3855																	132.478	130.218	5.10736
	224.681	231.721	49.5719															256	258.985	8.91142	258.985																	119.721	109.242	109.808
	339.308	358.586	371.651															35.2	37.4955	5.26932	37.4955																	35	51.1035	259.323
	230.939	271.388	1636.14															29	32.3096	10.9535	32.3096																	93.912	85.5635	69.6975
	221.238	239.036	316.768															127.7	136.328	74.4372	136.328																	72.4529	63.1299	86.9179
	175.6	186.97	129.288															29.9	31.4567	2.42331	31.4567																	89.425	74.7555	215.193
	467	481.967	224.002															99.8	98.4372	1.85722	98.4372																	67	61.1915	33.7387
	109.4	102.198	51.863															33.4	35.1184	2.9529	35.1184																	55.6922	54.8015	0.793347
	80	71.0978	79.2492															190.2	196.046	34.1734	196.046																	190.326	180.569	95.1937
	54.8	54.2292	0.325813															37	39.2268	4.95864	39.2268																	163.824	153.215	112.548
	70.6	60.5022	101.966															154	167.295	176.76	167.295																	107.254	115.685	71.0945
	75.6	73.4817	4.48719															167.3	169.011	2.92889	169.011																	142	144.272	5.16153
	97.2	102.634	29.5273															21.3	21.8557	0.308802	21.8557																	130	132.372	5.62496
	41	39.4587	2.37561															78.3	105.746	753.288	105.746																	115	122.21	51.9769
	33	38.0671	25.6755															30.5	33.3321	8.02079	33.3321																	195.519	187.978	56.8671
	62	64.6056	6.78915															269	262.724	39.3919	262.724																	176	165.336	113.719
	56.2	62.8438	44.1401															283.1	317.502	1183.5	317.502																	142	164.847	522.004
	45.3	44.0397	1.58836															363.8	379.82	256.64	379.82																	111	105.266	32.873
	47.1	49.4324	5.44009															34.9	33.2819	2.61825	33.2819																	129.748	122.51	52.4026
	42	40.8579	1.30439															235.3	285.75	2545.25	285.75																	190.007	196.417	41.082
	49.8	45.3973	19.3838															317.5	358.409	1673.51	358.409																	103.057	110.136	50.1179
	45.7	44.7893	0.829374															432.7	504.845	5204.92	504.845																	144.815	155.16	107.019
	80	72.8726	50.7998															391.5	422.151	939.472	422.151																	120.134	133.353	174.72
	64.11	58.975	26.3682															296.5	303.775	52.9285	303.775																	161.615	157.897	13.8209
	66.7	61.0649	31.7544															23	26.5003	12.2521	26.5003																	173.675	163.044	113.029
	75	74.9253	0.00558009															53	53.423	0.178929	53.423																	126.357	136.273	98.3345
	64	60.0096	15.9233															70	62.2522	60.0284	62.2522																	132.154	155.029	523.267
	54.4304	52.6029	3.33984															76	73.4722	6.38977	73.4722																	153.673	154.105	0.186395
	38.0591	35.2292	8.00819															49	45.197	14.4628	45.197																	175.034	171.775	10.6193
	40	36.0838	15.3366															100	98.0899	3.64848	98.0899																	182.069	189.972	62.4582
	56.1556	55.7881	0.135026															82	73.8974	65.6521	73.8974																	120.5	116.411	16.7227
	32.5511	33.3516	0.640724															73	73.2143	0.0459245	73.2143																	89.9398	107.841	320.456
	50.7349	48.292	5.96767															68	57.8762	102.491	57.8762																	104.44	116.465	144.594
	43.5554	37.7784	33.3742															100	90.365	92.8332	90.365																	159.62	149.485	102.718
	81.365	76.6243	22.4739															82	74.0723	62.8484	74.0723																	204.38	200.878	12.267
	107.618	104.367	10.5694															38	40.2459	5.04407	40.2459																	132.981	124.04	79.9267
	72.0792	62.7962	86.1747															96	92.2783	13.8511	92.2783																	95.7986	94.6685	1.27706
			0															89	91.48	6.1504	91.48																	118.235	110.301	62.9515
	52	60.0582	64.9346															80	79.5448	0.207207	79.5448																	114.862	105.414	89.257
	29.4	35.1371	32.9143															78	64.9403	170.556	64.9403																	147.7	155.96	68.2276
	60	63.6441	13.2795															79	86.9461	63.1405	86.9461																	119	130.398	129.912
	42	49.3513	54.0416															73	84.9121	141.898	84.9121																	65	64.754	0.060516
	53.2446	56.0818	8.04954															84	66.7318	298.191	66.7318																	116	103.668	152.071
	37.03	40.4128	11.4433															78	110.086	1029.5	110.086																	93	89.9421	9.35075
	38	38.3463	0.119924															86	92.8568	47.0157	92.8568																	123	106.218	281.646
	57	58.5769	2.48661															72	69.11	8.3521	69.11																	79	67.9783	121.478
	50.8	47.9404	8.17731															69	66.1751	7.98006	66.1751																	15	18.7399	13.9869
	37.2	33.7045	12.2185															83	83.9344	0.873103	83.9344																	126	120.635	28.7886
	212.85	236.955	581.051															105	91.7915	174.464	91.7915																	52	53.7618	3.10394
	188.17	218.981	949.342															82	65.6677	266.744	65.6677																	112	95.0036	288.878
																		69	61.3928	57.8695	61.3928																	85	96.5988	134.532
	119.354	125.595	38.957															86	66.1678	393.316	66.1678																	72	89.2586	297.859
	153.955	147.026	48.0089															90	81.6748	69.309	81.6748																	110	104.578	29.397
	102.705	89.9699	162.171															82	81.8468	0.0234702	81.8468																	79	82.3154	10.9919
	108.251	93.398	220.616															87.039	86.901	0.0190368	86.901																	127.3	132.3	24.998
	144.932	137.318	57.9618															36.5	47.6487	124.294	47.6487																	120	132.336	152.187
	146.96	143.798	9.99895															72.4	89.4833	291.839	89.4833																	72.9	85.7941	166.258
	198.263	198.784	0.271753															214	243.94	896.428	243.94																	82	85.3264	11.0649
	152.302	145.991	39.8246															42	42.9425	0.888306	42.9425																	80	81.3052	1.70355
	142.22	131.144	122.664															100	109.381	88.0069	109.381																	110	104.702	28.0688
	98.1774	117.283	365.007															190	198.02	64.3268	198.02																	100	98.9282	1.14876
	120.749	116.553	17.6091															34.2	35.1598	0.921216																		90	77.0071	168.815
	142.545	140.201	5.49735															342.3	354.78	155.748																		36.5	35.8793	0.385268
	110.68	112.791	4.45758															24.5	26.1744	2.80362																		66.6	65.7486	0.724882
	114.739	107.386	54.056															225.5	219.545	35.4573																		130.1	132.349	5.0589
	143.981	152.989	81.1459															162.1	167.188	25.8847																		86.6	85.8441	0.571385
	45.0349	41.11	15.405															26	27.1441	1.30896																		41.3	40.6974	0.363127
	70.2463	63.1498	50.3597															170.5	124.698	2097.86																		87.6	85.0638	6.43231
	136.144	135.934	0.0442755															135.5	130.443	25.5722																		82.5	80.2989	4.84484
																		178.8	171.535	52.7773																		71.3	69.545	3.08002
	20	19.6	0.16															172	182.037	100.741																		43.5	41.5815	3.68064
	153.955	150.6	11.2576															146.9	144.379	6.35595																		52.3	50.7449	2.41834
	81.365	85	13.2135															216	236.384	415.503																		68	68.1031	0.0106296
	43.5554	44	0.19763															59.6	58.2241	1.8931																		75.2	79.329	17.0486
	38	39	1															137	122.357	214.423																		119	122.096	9.58398
	192	192.63	0.3969															135.4	110.637	613.186																		126.6	131.217	21.3185
	40	39.6	0.16															133.5	147.878	206.738																		106.169	116.827	113.592
	192	186.6	29.16															233	214.411	345.566																		193	185.252	60.0315
	62	63.5	2.25															296.7	308.239	133.151																		152.434	140.881	133.47
	167	166.5	0.25															21	21.3668	0.134542																		204.65	200.413	17.9512
	193.7	186.6	50.41															220.9	225.113	17.7502																		137.981	124.659	177.495
	134.163	130.6	12.6959															26.2	27.4672	1.6058																		106.767	102.392	19.1431
	98.1774	94.6	12.798															178.9	175.569	11.0976																		124.628	115.365	85.8042
	273	271.6	1.96															203.7	207.869	17.3764																		140.642	125.313	234.959
	393.2	390.3	8.41															214.6	197.606	288.803																		155.12	139.9	231.671
	229.041	226.6	5.95967															238.5	213.879	606.208																		134.97	125.65	86.8538
	29.4	28.6	0.64															45.5	44.556	0.891136																		163.824	153.215	112.548
	198.263	194.6	13.4154															36.2	36.9684	0.590439																		107.254	115.685	71.0945
	38	39.6	2.56															38.4	35.9699	5.90539																		142	144.272	5.16153
	224.034	220.1	15.477															129.7	129.778	0.00602176																		130	132.372	5.62496
	221.3	212.3	81															119.7	120.057	0.127735																		161.615	157.897	13.8209
	217.5	211.6	34.81															126.8	113.669	172.428																		173.675	163.044	113.029
	224.6	219.6	25															97	87.5938	88.4766																		126.357	136.273	98.3345
	127.926	126.5	2.03311															82.3	71.3029	120.936																		132.154	155.029	523.267
	294.8	300.2	29.16															92.1	70.5578	464.066																		153.673	154.105	0.186395
	107.618	109.6	3.92924															120.9	114.815	37.0309																		175.034	171.775	10.6193
	72.0792	73.6	2.31274															107.2	90.8346	267.826																		114.862	105.414	89.257
	180.2	176.3	15.21															40.2	41.6249	2.03034																		147.7	155.96	68.2276
	294.8	286.6	67.24															28.3	31.8785	12.8057																		119	130.398	129.912
	20	19	1															153.5	131.476	485.052																		65	64.754	0.060516
	54.8	55.3	0.25															151	139.771	126.088																		116	103.668	152.071
	37.03	38.6	2.4649															30.6	31.1829	0.339772																		132.157	120.815	128.637
	81.365	82.3	0.874294															94.4	101.333	48.0651																		135.662	119.389	264.81
	49.8	51.2	1.96															130.8	121.069	94.6904																		106.169	116.827	113.592
	306	301.2	23.04															133.5	132.089	1.98951																		306.158	289.067	292.097
	365	369.5	20.25															113.4	87.8461	653.002																		264.464	261.898	6.58579
	120.749	122.6	3.42464															59.2	59.2656	0.00430336																		135.964	122.207	189.251
	54.8	55.3	0.25															90.2	88.1653	4.14																		108.826	99.7953	81.5458
	102.705	100.3	5.78172															71.5	72.8259	1.75801																		135.401	115.465	397.41
	180.2	176.6	12.96															128.3	117.726	111.816																		126.247	103.867	500.906
	120.749	112.3	71.3927															165.9	153.82	145.936																		83.9704	80.1464	14.6227
	198.263	187.6	113.693																																			41.4385	35.9138	30.5218
	62	61.1	0.81
	236.5	229.6	47.61
	107.618	106.5	1.24941
	15.6	14.3	1.69
	36.6	37.6	1
	49.6	51.2	2.56
	69.6	68.9	0.49
	98.6	100.3	2.89

## Sheet: Data_Fig S5 TLR-2 FLR 2
				V3					V2				V1													0	0
150	0.985797	7.61895	0.0867389	50	0.9893	6.5837	0.0766893	50	0.981215	7.68542	0.0997503	50	0.984918	8.46963	0.0841763		FLR		TLR							300	300
150	0.979581	1.98221	0.10883	50	0.983856	1.86935	0.105584	50	0.979087	1.83499	0.10845	50	0.97528	2.21942	0.11088		IP	WR	IP	WR
													V1	14.0865	9.41876		56.1774	52.4242	9.06	5.991
														0.0170042	0.0170042		9.0097	8.8793	1.54	1.6704
														1.98472	0.0604668		33.57	32.1612	4.76	4.5141
														0.093147	8.49606		73.8619	73.5567	11.93	9.0152
														2.99048	0.644809		106.484	104.754	18.82	18.017
														10.059	0.633138		45.4585	42.2869	6.35	7.1457
														0.859885	24.1258		119.591	118.664	20.98	16.0682
														25.2064	19.7411		67.4086	72.4292	16.56	12.1169
														95.4412	5.59275		186.058	176.289	24	26.3649
														42.3072	4.42724		112.229	105.725	22.11	20.0059
														40.7593	9.58026		74.9023	81.2866	26.3	23.2048
														94.817	22.6262		122.11	112.372	17.78	22.5367
														40.0411	8.84349		121.946	115.618	23.26	26.2338
														0.912025	0.0443524		88.612	87.657	19.6	19.3894
														0.0159012	1.80983		55.1981	55.3242	16.76	15.4147
														3.07581	0.348926		49.5193	47.7655	19.89	20.4807
														0.00180625	0.173806		14.9104	14.8679	5.83	5.4131
														0.516099	0.828282		22.4164	23.1348	6	5.0899
														2.84125	1.32895		50.3675	48.6819	20.03	18.8772
														10.1417	8.464e-05		59.6413	56.4567	4.29	4.2992
														0.461584	0.924675		83.5913	82.9119	32.08	31.1184
														38.0331	4.31975		235.5	229.333	49.5	47.4216
														101.85	2.42923		120.523	110.431	41.24	39.6814
														212.906	0.251803		104.861	90.27	20.2	19.6982
														0.647059	20.1763		204.426	205.23	41.44	45.9318
														2.77922	2.39816		231	229.333	41.23	39.6814
														121.266	1.41182		121.443	110.431	18.51	19.6982
														115.133	0.55577		101	90.27	9.5	10.2455
														179.442	13.0451		218.626	205.23	42.32	45.9318
														30.206	1.75934		111.57	106.075	12.66	11.3336
														17.8185	0.590746		38.9609	34.7397	8.82	9.5886
														43.0953	2.62278		76.1208	69.5561	5.2	6.8195
														17.0833	2.31162		69.6	65.4668	15.24	16.7604
														54.1637	0.609649		74.9487	67.5891	7.83	8.6108
														0.603729	0.042436		19.7016	18.9246	6	6.206
														158.058	0.308025		97.68	110.252	10.87	11.425
														164.286	7.57736		245.278	232.461	64.3	61.5473
														311.505	3.6481		200.3	217.95	49.68	51.59
														49.1331	3.09725		63.5143	56.5048	10.2	11.9599
														73.7503	7.49226		142.634	134.047	23.2	25.9372
														193.521	2.61663		166	152.089	39.74	38.1224
														31.1119	1.92682		45.3012	39.7234	4.9	6.2881
														72.2823	0.046656		40.2	48.7019	6.22	6.004
														317.759	10.6641		152.2	134.374	36.41	33.1444
														167.555	6.2605		129.753	116.809	31	33.5021
														304.318	3.30222		110	92.5553	14.98	16.7972
														153.515	0.479002		64.6	76.9901	12.56	13.2521
														76.2251	0.558308		67.5	58.7693	10	10.7472
														10.9998	26.109		78.9828	82.2994	17.6	12.4903
														181.053	0.0134328		145.6	132.144	21.54	21.4241
													V2	2.21236	0.303491		29.1405	27.6531	3.966	3.4151
														0.107322	0.289659		17.8562	18.1838	4.184	3.6458
														12.8838	0.0564538		24.5947	21.0053	3.07	3.3076
														0.597838	0.240492		30.6052	29.832	4.454	4.9444
														19.8871	2.93951		28.5294	24.0699	3.347	5.0615
														1.55277	0.469499		21.3191	20.073	3.143	2.4578
														0.0266016	0.00035721		31.3285	31.1654	4.3	4.3189
														480.649	0.101889		127.408	105.484	19.353	19.0338
														1.09935	0.00024025		41.0525	40.004	6.01	6.0255
														0.00156816	0.538609		28.5645	28.6041	4.615	5.3489
														4.67338	0.981288		27.1443	24.9825	5.277	6.2676
														8.69247	2.29341		34.4288	31.4805	2.804	4.3184
														6.69619	0.0187416		47.6994	45.1117	9.571	9.4341
														18.7437	2.78256		74.2188	69.8894	20.78	22.4481
														203.128	6.07425		117.139	102.887	10.864	8.3994
														81.0468	4.13472		196.114	187.111	23.8462	25.8796
														16.9028	11.693		146.064	150.175	23.072	19.6525
														2.22189	12.6786		126.365	127.856	29.67	26.1093
														10.8768	0.153978		140.757	137.459	30.002	29.6096
														172.407	3.12406		87.5487	100.679	18.133	16.3655
														9.52154	1.90771		82.2905	79.2048	9.74	8.3588
														4.6311	2.62732		102.381	100.229	28.714	27.0931
														278.984	1.16921		158.333	141.631	22.503	21.4217
														46.7541	0.069696		81.5309	74.6932	14.98	14.716
														118.542	11.2393		99.7941	88.9064	23.363	20.0105
														4.93862	8.20708		199.559	197.336	35.099	32.2342
														3.89312	3.89312		27.1209	25.1478	14.443	16.4161
														682.202	0.516961		116.712	90.5927	52.142	52.861
														61.3982	8.04119		78.4466	70.6109	24.469	27.3047
														21.5203	2.68632		42.0912	37.4522	15	16.639
														3.87224	3.48868		38.3199	36.3521	10.396	12.2638
														12.8128	9.84391		66.0299	62.4504	15.882	19.0195
														15.0754	2.87743		56.7851	52.9024	13.065	11.3687
														15.1026	13.7804		66.638	62.7518	34.688	38.4002
									y = 0.9229x + 0.7562					16.7813	6.47448		130.953	126.856	19.137	21.6815
									R² = 0.9821					16.3936	10.9422		152.561	148.512	59.327	62.6349
														199.151	1.92599		107.771	93.6585	27.6	26.2122
														5.48543	1.71925		46.0909	48.433	16.8	18.1112
														3.76321	2.04976		138.662	136.722	28.62	27.1883
														19.8354	7.28946		33.2034	28.7497	6.197	8.8969
														16.5673	1.71898		117.99	113.92	32.12	30.8089
														59.5675	0.0760105		88.8857	81.1677	27.25	27.5257
														174.404	6.83927		92.8211	106.027	20.73	18.1148
														5.03284	1.38933		23.6379	21.3945	6.28	7.4587
														1.77662	2.03661		78.0449	76.712	17.69	16.2629
														0.0876752	2.10918		43.2292	42.9331	4	2.5477
														0.0410468	1.90854		32.2264	32.0238	4.32	2.9385
														2.82072	0.0958522		37.613	35.9335	2.499	2.8086
														43.8787	2.04747		81.6714	75.0473	20.39	18.9591
														64.0432	0.514519		53.0602	45.0575	8.1	7.3827
													V3	1.27193	0.0185777		71.1443	70.0165	17.645	17.7813
														40.0448	19.8194		213.353	207.025	46.527	42.0751
														0.585684	6.248		57.8827	58.648	19.9606	22.4602
														7.45235	5.67774		98.7955	96.0656	4.622	7.0048
														33.5079	18.2893		129.471	123.682	14.797	19.0736
														4.99746	1.66333		106.072	103.836	12.239	10.9493
														3.51113	0.760384		161.674	159.8	27.608	26.736
														14.1045	2.6351		70.5135	66.7579	42.102	43.7253
														44.8659	11.2849		141.815	135.117	20.388	23.7473
														0.081111	0.230016		23.925	23.6402	4.699	4.2194
														3.48532	12.4793		58.39	56.5231	11.291	7.7584
														192.477	1.62665		238.446	224.572	54.427	53.1516
														489.803	4.26712		148.655	126.523	31.403	33.4687
														2.75593	20.0686		63.6453	61.9852	19.69	15.2102
														156.783	8.92157		128.001	115.48	14.377	17.3639
														0.0555545	0.260712		9.0882	9.3239	2.115	1.6044
														0.042436	0.447026		20.0011	20.2071	3.881	3.2124
														0.366388	0.744596		17.9667	18.572	4.138	3.2751
														155.581	20.8137		164.237	151.764	33.177	37.7392
														18.7039	0.021904		37.4019	33.0771	3.559	3.411
														0.000169	2.94122		138.158	138.171	27.225	25.51
														5.25281	0.494068		203.651	201.359	50.12	49.4171
														5.83367	5.23266		155.443	157.859	45.28	42.9925
														36.0949	1.51364		58.0135	52.0056	5.361	6.5913
														9.9351	1.05781		216.89	213.738	47.733	46.7045
														34.4968	0.694056		46.12	40.2466	6.32	7.1531
														82.4609	0.00837225		51.21	42.1292	5.6	5.5085
														13.3072	1.61519		59.64	63.2879	9.12	7.8491
														3.61608	0.268324		24.36	26.2616	1.98	2.498
														0.479972	0.017266		22.94	23.6328	8.11	7.9786
														450.229	8.64242		109	130.219	19.32	16.3802
														0.632184	1.61798		51.41	52.2051	7.56	8.832
														64.8138	0.246314		111.25	103.199	18.76	19.2563
														58.3772	1.30416		81.26	73.6195	5.76	6.902
														20.2788	0.705096		73.54	78.0432	10.23	9.3903
														64.6368	0.375401		70	61.9603	7.11	6.4973
														9.27081	0.226671		35.2	32.1552	3	3.4761
														2.70602	0.977725		52.33	50.685	8.86	9.8488
														2.48661	0.669942		39.65	41.2269	3.12	3.9385
														12.8903	0.219867		90	86.4097	39.44	38.9711
														10.8959	1.26765		81.26	84.5609	36.87	37.9959
														0.75273	0.0344102		25.45	26.3176	14.38	14.5655
														34.7935	1.17267		119.6	125.499	32.3	33.3829
														0.819025	0.0743653		8.2	7.295	6.02	6.2927
														1.76358	0.328444		24.6	25.928	11.26	10.6869
														51.8846	1.27193		46.5	53.7031	12.2	13.3278
														7.97724	0.0413716		29	31.8244	8.1	8.3034
														5.1779	2.91658		116.3	114.025	25.12	26.8278
														1.10944	0.0618517		32	33.0533	4.12	4.3687
														3.80679	2.44891		159	160.951	16.22	17.7849

## Sheet: Data_Fig S5 FLR-4 TLR-4
																	FLR		TLR				0	0
150	0.990265	7.35805	0.087493	50	0.994673	6.51765	0.0776808	50	0.988468	6.81103	0.0813817	50	0.988442	8.5763	0.101254		IP	WR	IP	WR			300	300
150	0.973812	2.0519	0.111434	50	0.967118	2.12214	0.111644	50	0.984521	1.70648	0.0921169	50	0.968518	2.28371	0.128967
													N1	43.8708	14.9699		127.526	120.903	32.99	36.8591
														91.9969	8.37408		93.1425	83.551	19.92	22.8138
														40.9382	5.86318		38.3446	31.9463	5.13	7.5514
														31.1264	3.63779		58.1	52.5209	10.98	12.8873
														20.6252	4.03889		39.8478	35.3063	11.78	13.7897
														16.8461	0.67552		41.2319	37.1275	10.44	11.2619
														25.5439	0.158802		70.3322	65.2781	20.47	20.8685
														12.1997	0.2209		104.552	101.059	14.98	15.45
														10.208	46.0566		72.4217	75.6167	24.16	17.3735
														138.667	0.635368		151.243	139.467	38.65	39.4471
														150.001	9.69824		221.687	209.44	40.24	37.1258
														99.7721	4.67511		212.472	202.484	39.87	37.7078
														98.5513	0.0498629		123.075	113.148	20.03	19.8067
														157.359	7.75288		118.651	106.107	28.58	31.3644
														9.98623	0.756378		22.4258	19.2657	3	2.1303
														2.21236	0.0348942		29.1405	27.6531	3.966	3.7792
														10.972	0.289659		21.4962	18.1838	4.184	3.6458
														12.8838	0.0564538		24.5947	21.0053	3.07	3.3076
														0.597838	0.240492		30.6052	29.832	4.454	4.9444
														19.8871	2.93951		28.5294	24.0699	3.347	5.0615
														1.55277	0.469499		21.3191	20.073	3.143	2.4578
														10.3304	0.00035721		34.3795	31.1654	4.3	4.3189
														131.705	0.101889		94.0081	105.484	19.353	19.0338
														193.552	6.07425		116.799	102.887	10.864	8.3994
														81.0468	4.13472		196.114	187.111	23.8462	25.8796
														16.9028	11.693		146.064	150.175	23.072	19.6525
														9.52154	1.90771		82.2905	79.2048	9.74	8.3588
														46.7541	0.069696		81.5309	74.6932	14.98	14.716
														3.89312	0.678482		27.1209	25.1478	14.443	15.2667
														266.31	22.8102		106.912	90.5927	52.142	47.366
														535.344	0.840889		85.5879	62.4504	15.882	16.799
														36.5892	5.56064		154.561	148.512	57.327	59.6851
														4.87085	4.06264		67.7796	65.5726	15.2	13.1844
														137.654	0.482886		55.1471	43.4145	4.98	5.6749
														320.038	8.84408		177.727	159.838	26.54	29.5139
														248.769	3.1177		106.168	90.3951	17.2	15.4343
														123.93	5.18518		74.5661	63.4337	18.6	16.3229
														4.10184	2.97114		58.4378	56.4125	19.2	17.4763
														51.5136	0.407938		59.5021	52.3248	7.2	6.5613
														10.0426	0.119993		50.2722	47.1032	12.65	12.9964
														0.683268	0.769304		6.4633	5.6367	3.2	4.0771
														0.783933	0.0308354		39.4501	38.5647	5.84	6.0156
														175.491	0.095976		218.519	205.272	36.1	35.7902
														3.78069	5.35598		147.15	145.205	26.51	24.1957
														27.3728	0.203943		56.7938	51.5619	12.65	13.1016
														0.574716	3.39444		105.419	106.177	23.6	21.7576
														2.01413	0.159361		57.7346	56.3154	6.42	6.8192
														190.448	0.642563		76.0238	62.2235	17.56	18.3616
														18.9817	34.2822		49.7299	54.0867	16.5	10.6449
														28.8509	25.1743		52.0638	46.6925	26.1	21.0826
													N2	2.72085	1.92599		95.308	93.6585	27.6	26.2122
														13.2838	1.71925		52.0777	48.433	16.8	18.1112
														4.42009	11.7766		138.824	136.722	30.62	27.1883
														19.6994	7.28946		33.1881	28.7497	6.197	8.8969
														16.1821	1.71898		117.942	113.92	32.12	30.8089
														59.0884	0.0760105		88.8546	81.1677	27.25	27.5257
														174.57	6.83927		92.8148	106.027	20.73	18.1148
														4.96443	1.38933		23.6226	21.3945	6.28	7.4587
														1.56475	2.03661		77.9629	76.712	17.69	16.2629
														0.0803722	2.10918		43.2166	42.9331	4	2.5477
														0.0410468	1.90854		32.2264	32.0238	4.32	2.9385
														2.82072	0.0958522		37.613	35.9335	2.499	2.8086
														41.8958	2.04747		81.52	75.0473	20.39	18.9591
														62.361	0.514519		52.9544	45.0575	8.1	7.3827
														54.3774	1.40399		81.2691	73.895	12.86	11.6751
														109.996	5.56064		249.782	239.295	49.1	46.7419
														32.2408	0.278151		122.644	116.966	22.56	23.0874
														1.09935	0.00024025		41.0525	40.004	6.01	6.0255
														0.00156816	0.538609		28.5645	28.6041	4.615	5.3489
														4.67338	0.981288		27.1443	24.9825	5.277	6.2676
														8.69247	2.29341		34.4288	31.4805	2.804	4.3184
														6.20309	20.8		125.365	127.856	30.67	26.1093
														10.8768	0.153978		140.757	137.459	30.002	29.6096
														180.376	3.12406		87.2487	100.679	18.133	16.3655
														87.3851	2.62732		109.577	100.229	28.714	27.0931
														1.55825	11.2393		87.6581	88.9064	23.363	20.0105
														8.04119	0.00527076		73.4466	70.6109	24.469	24.3964
														21.5203	1.48401		42.0912	37.4522	15	16.2182
														1.24836	4.20701		51.7851	52.9024	13.065	11.0139
														28.7221	3.56794		109.965	104.606	62	63.8889
														173.183	1.24144		88.0319	74.872	24.33	25.4442
														1.68195	5.45596		22.6074	23.9043	16.6	14.2642
														0.0591462	1.5595		90.3159	90.0727	17.65	16.4012
														14.5634	1.83765		28.6774	24.8612	6.2	7.5556
														5.90587	0.728804		11.7324	9.3022	1.98	2.8337
														47.1282	0.010733		45.3149	38.4499	5.06	5.1636
														15.9992	4.79654		41.6855	37.6856	3.65	5.8401
														13.4961	4.63584		121.137	117.463	28.54	26.3869
														1.49916	1.849e-05		52.0735	50.8491	5.16	5.1557
														162.218	4.77685		193.99	181.253	36.54	34.3544
														206.408	1.07267		161.45	147.083	44.65	45.6857
														15.9496	5.46952		36.2155	32.2218	21.6	19.2613
														28.362	0.68013		204.19	198.864	32.6	31.7753
														15.1321	0.913362		97.3616	93.4716	18.6	19.5557
														3.89589	1.21154		23.5911	21.6173	8.26	9.3607
														2.04719	4.62723		108.9	107.469	16.5	14.3489
														223.709	0.849531		112.246	97.2889	12.65	11.7283
														17.735	4.25803		134.973	130.761	22.3	20.2365
														14.3391	0.315282		99.0974	95.3107	17.65	18.2115
														395.489	1.45082		130.127	110.24	12.5	13.7045
													N3	12.4129	0.578664		62.7029	59.1797	16.58	15.8193
														8.7084	0.27573		26.1156	23.1646	13.06	13.5851
														44.8578	6.11672		96.3266	89.629	31.41	28.9368
														137.914	3.59482		154.578	142.834	43.5	45.396
														70.9975	8.84706		51.7938	43.3678	18.25	21.2244
														48.215	9.83638		24.3961	17.4524	8.43	11.5663
														32.8891	0.00602176		101.845	96.1099	20.88	20.9576
														5.15926	1.84063		118.526	116.255	16.9	15.5433
														3.54644	7.5636		85.4964	83.6132	13.32	10.5698
														1.97768	0.000625		32.4238	31.0175	9.12	9.145
														36.7284	11.1964		166.549	160.488	39.1	35.7539
														8.70191	0.514376		94.6989	91.749	15.6	14.8828
														33.0832	2.3861		143.204	137.452	21.2	19.6553
														210.166	1.78463		216.066	201.569	36.1	34.7641
														158.576	3.38744		95.6609	83.0682	27.1	25.2595
														40.8986	43.2517		81.1332	74.738	21.36	14.7834
														267.136	10.0204		130.655	114.311	28.63	31.7955
														265.68	21.67		192.781	176.482	60.5	55.8449
														237.758	1.16295		131.318	115.899	31.25	32.3284
														3.17766	0.254016		34.6006	32.818	8.2	7.696
														0.109164	0.0692216		5.5843	5.2539	5.12	5.3831
														8.04176	0.395389		51.0809	48.2451	5	5.6288
														32.7436	0.979902		99.7316	94.0094	17.65	18.6399
														0.665203	0.123201		27.3665	26.5509	5.5	5.851
														0.0443524	2.32898		30.836	31.0466	11.21	9.6839
														8.34632	0.939736		95.2007	92.3117	14.566	13.5966
														2.10366	11.167		156.331	157.781	23.56	20.2183
														0.642883	0.42198		13.1094	12.3076	9.5	8.8504
														3.14069	3.80523		53.2386	51.4664	13.2	11.2493
														73.6662	0.173056		176.895	168.312	20.98	21.396
														14.5871	0.290952		101.518	97.6984	12.56	13.0994
														0.971604	0.00481636		86.5973	85.6116	14.98	15.0494
														0.233386	0.157768		2.5227	2.0396	0.5	0.8972
														3.42731	0.112963		14.6645	12.8132	3.1	2.7639
														5.10579	0.837225		30.2061	27.9465	12.3	11.385
														0.472931	7.60325		48.7344	49.4221	13.65	10.8926
														85.3111	4.72932		90.7647	81.5283	29.8	27.6253
														31.6575	0.615597		40.0651	34.4386	15.42	14.6354
														12.8193	0.168346		71.1938	67.6134	16.4	16.8103
														0.299209	0.870862		13.6764	13.1294	12	11.0668
														52.0923	2.59178		69.1315	61.914	23.868	25.4779
														7.98402	4.01802		69.4555	66.6299	24.74	22.7355
														6.30713	0.0187416		47.6231	45.1117	9.571	9.4341
														18.151	2.78256		74.1498	69.8894	20.78	22.4481
														0.315844	3.12406		100.117	100.679	18.133	16.3655
														2.6037	1.16921		143.244	141.631	22.503	21.4217
														4.37312	8.20708		199.427	197.336	35.099	32.2342
														3.87224	1.32872		38.3199	36.3521	10.396	11.5487
														14.9351	0.636964		66.6164	62.7518	34.688	35.4861
														100.38	31.2135		136.875	126.856	13.137	18.7239

[truncated: 1 more sheets: Data_Fig S6 FLR-6 TLR-6]
