# Supplementary material for: Quantitative Classification of Rice (Oryza sativa L.) Root Length and Diameter Using Image Analysis
Source: PLoS One. 2017 Jan 19;12(1):e0169968. doi: 10.1371/journal.pone.0169968 (PMC5245893; doi:10.1371/journal.pone.0169968)
Supplement: S3 File — shows the data for Figs 2–10. (XLSX) [file pone.0169968.s003.xlsx]

## Sheet: FIG 2-10
	Fig5								Fig 6							Fig 7
			`
	Fig 2								Fig 3							Fig 4
									Fig 9							Fig 10
	Fig 8

## Sheet: EXP1 
EXP 1		V1			V2			V3				Average				SE
Length（100m）	FLR	replicate			replicate			replicate
	days after transplanting	1	2	3	1	2	3	1	2	3		V1	V2	V3		V1	V2	V3
2007-07-22	33	1.14873	1.06938	1.6287	1.1569	0.9731	1.5295	2.07563	1.82139	2.6918		1.28227	1.21983	2.19627		0.174724	0.163672	0.258405
2007-07-30	41	3.88361	3.3349	5.0177	1.7398	1.5083	2.3617	9.488	9.2749	9.9918		4.07874	1.86993	9.5849		0.495483	0.254803	0.212547
2007-08-10	52	8.8867	8.8967	10.5745	6.9053	7.2159	8.3789	18.9815	18.0263	26.2929		9.45263	7.50003	21.1002		0.560941	0.448487	2.61093
2007-08-22	64	13.0927	14.0018	16.4653	10.3221	9.8411	13.077	35.7904	34.0823	43.3178		14.5199	11.0801	37.7302		1.00746	1.00808	2.837
2007-09-05	78	13.9595	12.7583	19.5729	15.1591	15.2586	19.9217	46.9724	41.7679	61.6189		15.4302	16.7798	50.1197		2.10016	1.57121	5.94264
2007-09-22	96	11.2855	10.5665	15.7074	14.8133	14.1291	12.761	43.3972	37.5365	58.0869		12.5198	13.9011	46.3402		1.60726	0.603313	6.11216
2007-10-17	121	9.0792	8.127	12.944	12.1278	11.5323	10.3084	34.0822	29.6657	49.2323		10.0501	11.3228	37.6601		1.47284	0.535556	5.92491
Mean diameter
2007-07-22	33	46.2175	45.5355	45.8884	47.571	47.7762	48.66	45.0671	45.0454	46.6135		45.8805	48.0024	45.5753		0.19691	0.334093	0.519117
2007-07-30	41	45.71	45.3994	46.2943	47.081	47.1931	47.926	44.8836	43.5051	44.7293		45.8012	47.4	44.3727		0.262332	0.264967	0.436064
2007-08-10	52	45.6983	45.3762	45.7672	45.1236	45.1156	45.747	43.6071	43.4183	43.9258		45.6139	45.3287	43.6504		0.120503	0.209146	0.148094
2007-08-22	64	45.4661	44.5046	44.9968	44.9858	44.5839	45.5588	43.6806	42.7159	43.6823		44.9892	45.0428	43.3596		0.277587	0.28287	0.32185
2007-09-05	78	44.4878	43.4093	44.4842	46.8196	45.7906	46.4387	43.4797	41.5614	44.1749		44.1271	46.3496	43.072		0.358902	0.300366	0.781507
2007-09-22	96	44.59	44.327	45.3552	45.2863	44.4952	45.3745	43.8074	42.5175	44.1425		44.7574	45.052	43.4891		0.308391	0.279562	0.495354
2007-10-17	121	44.3015	44.6876	45.3184	43.7452	43.2085	44.4223	44.0267	41.7894	44.8379		44.7692	43.792	43.5513		0.296373	0.351174	0.911559
Surface aera
2007-07-22	33	166.707	152.901	234.679	172.81	145.982	233.696	293.724	257.622	393.989
2007-07-30	41	557.413	475.404	729.393	257.202	223.509	355.407	1337.19	1267.01	1403.35
2007-08-10	52	1275.18	1267.61	1519.65	978.399	1022.23	1203.59	2599.07	2457.59	3626.5
2007-08-22	64	1869.16	1956.67	2326.38	1458.05	1377.69	1870.73	4908.91	4571.39	5941.57
2007-09-05	78	1950.03	1739.02	2733.95	2228.59	2193.92	2904.93	6412.97	5450.83	8547.11
2007-09-22	96	1580.11	1470.72	2236.97	2106.44	1974.05	1818.14	5969.51	5011.31	8051.28
2007-10-17	121	1262.98	1140.37	1841.93	1665.87	1564.64	1437.88	4711.65	3892.7	6931.47
Length	TLR
2007-07-22	33	0.1886	0.179645	0.2545	0.2159	0.2368	0.2681	0.4404	0.3924	0.6364		0.207582	0.240267	0.489733		0.0236013	0.0151682	0.0746309
2007-07-30	41	0.676594	0.7145	0.8443	0.3927	0.3359	0.5922	2.253	2.3659	2.4902		0.745131	0.440267	2.3697		0.0507775	0.0777161	0.0685001
2007-08-10	52	1.876	1.889	2.6312	1.4821	1.3614	1.8359	4.466	4.1223	6.2316		2.13207	1.5598	4.93997		0.249595	0.142379	0.653394
2007-08-22	64	2.554	2.3345	3.2719	2.102	2.2193	2.9679	8.5467	8.4516	10.9309		2.72013	2.42973	9.30973		0.283066	0.271206	0.811048
2007-09-05	78	2.8363	2.384	3.9295	2.6069	2.4176	3.6449	11.7814	10.5761	16.1018		3.04993	2.8898	12.8198		0.458756	0.381484	1.6775
2007-09-22	96	2.3064	2.114	2.8394	2.7563	2.5886	2.3046	10.5564	7.6915	15.0521		2.41993	2.54983	11.1		0.216963	0.131827	2.14214
2007-10-17	121	1.5558	1.6202	1.8631	2.1772	2.0551	1.8264	8.8849	8.3412	12.3243		1.6797	2.01957	9.85013		0.0935655	0.102814	1.247
Mean diameter（mm）
		1	2	3	1	2	3	1	2	3
2007-07-22	33	145.198	144.808	147.495	146.698	144.495	148.911	163.372	163.933	168.362		145.834	146.701	165.223		0.838335	1.27482	1.57811
2007-07-30	41	144.942	143.349	148.043	146.8	144.539	149.07	166.201	164.581	166.387		145.445	146.803	165.723		1.37819	1.30799	0.573566
2007-08-10	52	147.3	144.812	158.762	148.1	145.376	150.83	168.197	161.724	174.681		150.292	148.102	168.201		4.29575	1.57438	3.74039
2007-08-22	64	146.497	143.309	149.695	147.801	144.311	151.294	170.401	164.634	176.157		146.5	147.802	170.398		1.84342	2.01588	3.32649
2007-09-05	78	143.001	140.087	145.921	147.501	144.457	150.55	169.099	158.092	180.112		143.003	147.503	169.101		1.68393	1.75878	6.35651
2007-09-22	96	142.299	139.119	145.486	147.866	146.998	148.185	169.099	159.102	179.101		142.302	147.683	169.101		1.8382	0.354681	5.77316
2007-10-17	121	144.102	140.764	147.435	148.193	147.498	148.192	167.002	161.402	172.597		144.1	147.961	167		1.92552	0.23175	3.23178
Surface aera（cm2）
2007-07-22	33	85.9869	81.6838	117.868	99.4507	107.439	125.358	225.921	201.988	336.437
2007-07-30	41	307.929	321.608	392.478	181.016	152.449	277.196	1175.78	1222.66	1301.02
2007-08-10	52	867.693	858.949	1311.69	689.225	621.454	869.494	2358.67	2093.36	3418.03
2007-08-22	64	1174.84	1050.5	1537.93	975.531	1005.64	1409.94	4572.99	4369.07	6046.26
2007-09-05	78	1273.57	1048.66	1800.46	1207.39	1096.61	1723.04	6255.58	5250.07	9106.38
2007-09-22	96	1030.55	923.464	1297.12	1279.75	1194.83	1072.33	5605.15	3842.53	8464.96
2007-10-17	121	703.968	716.129	862.513	1013.11	951.803	849.867	4659.12	4227.34	6679.21
Length	NR
2007-07-22	33	0.1401	0.112576	0.1552	0.1103	0.0973	0.1216	0.15684	0.0976911	0.1879		0.135959	0.109733	0.147477		0.0124774	0.00702053	0.0264585
2007-07-30	41	0.403229	0.3635	0.4363	0.1602	0.1332	0.1865	0.6203	0.5952	0.6174		0.40101	0.159967	0.610967		0.0210448	0.0153868	0.00792766
2007-08-10	52	0.7502	0.754	0.8939	0.6601	0.5607	0.7588	1.31	1.1071	1.5129		0.799367	0.659867	1.31		0.0472794	0.0571867	0.117144
2007-08-22	64	1.24	1.047	1.4324	0.8402	0.7037	0.9765	1.97	1.7142	2.2262		1.2398	0.840133	1.97013		0.111255	0.0787506	0.147802
2007-09-05	78	1.2002	0.9888	1.4105	1.1801	1.0056	1.3542	2.8498	2.2976	3.4033		1.19983	1.17997	2.85023		0.121734	0.100632	0.319188
2007-09-22	96	1.0998	0.933	1.268	0.9703	0.8864	1.0024	2.7201	2.2479	3.1926		1.10027	0.953033	2.7202		0.0967065	0.0345813	0.272711
2007-10-17	121	1.02	0.8553	1.1846	0.8441	0.7461	0.8971	2.4303	1.9421	2.9186		1.01997	0.8291	2.43033		0.0950607	0.0442305	0.281891
Mean diameter
2007-07-22	33	545.399	538.378	552.415	489.8	482.77	496.822	661.501	612.036	710.97		545.397	489.797	661.503		4.05225	4.05638	28.5598
2007-07-30	41	552.202	545.259	562.131	533.5	525.552	541.445	672.5	616.121	728.875		553.197	533.499	672.498		4.89581	4.58812	32.5494
2007-08-10	52	550.303	548.135	570.457	525.001	511.23	538.772	726	677.187	774.806		556.298	525.001	725.998		7.10682	7.95075	28.1804
2007-08-22	64	513	504.544	521.462	528.901	520.931	536.871	743.298	651.97	834.628		513.002	528.901	743.299		4.88375	4.60142	52.7288
2007-09-05	78	505.698	487.845	523.559	510.698	492.245	529.161	719.899	667.052	772.744		505.701	510.701	719.898		10.3097	10.657	30.5107
2007-09-22	96	532.398	522.093	542.709	486.301	477.135	495.457	703.498	631.471	775.535		532.4	486.298	703.501		5.95133	5.28913	41.5878
2007-10-17	121	548.698	539.766	557.634	529.597	521.291	537.912	733.997	663.616	804.383		548.699	529.6	733.999		5.15782	4.79819	40.6358
Surface aera
2007-07-22	33	239.929	190.311	269.207	169.638	147.497	189.699	325.774	187.742	419.477
2007-07-30	41	699.165	622.353	770.109	268.365	219.811	317.076	1309.86	1151.49	1413.02
2007-08-10	52	1296.31	1297.74	1601.18	1088.18	900.071	1283.7	2986.33	2354.1	3680.72
2007-08-22	64	1997.42	1658.73	2345.4	1395.36	1151.06	1646.16	4597.89	3509.29	5834.27
2007-09-05	78	1905.79	1514.68	2318.83	1892.4	1554.3	2250.09	6441.93	4812.42	8257.82
2007-09-22	96	1838.57	1529.54	2160.81	1481.63	1328.01	1559.47	6008.66	4457.18	7774.55
2007-10-17	121	1757.37	1449.62	2074.2	1403.68	1221.26	1515.24	5601.24	4046.86	7371.69
Surface aera	total	492.622	424.896	621.754	441.898	400.918	548.753	845.419	647.352	1149.9
		1564.51	1419.37	1891.98	706.584	595.769	949.679	3822.82	3641.15	4117.39
		3439.18	3424.31	4432.52	2755.8	2543.75	3356.78	7944.06	6905.05	10725.2
		5041.42	4665.9	6209.71	3828.94	3534.39	4926.82	14079.8	12449.7	17822.1
		5129.38	4302.36	6853.24	5328.38	4844.84	6878.07	19110.5	15513.3	25911.3
		4449.23	3923.72	5694.9	4867.82	4496.88	4449.94	17583.3	13311	24290.8
		3724.32	3306.12	4778.64	4082.67	3737.7	3802.99	14972	12166.9	20982.4
Surface aera percentage(%)
FLR
2007-07-22	33	33.8407	35.9856	37.7446	39.1062	36.4119	42.5868	34.743	39.7963	34.2628		35.857	39.3683	36.2674		1.1288	1.78734	1.7699
2007-07-30	41	35.6287	33.4941	38.5519	36.4008	37.5161	37.4239	34.9791	34.7969	34.0834		35.8915	37.1136	34.6198		1.46595	0.357389	0.273286
2007-08-10	52	37.0779	37.0181	34.2841	35.5033	40.1858	35.8555	32.7171	35.5912	33.8127		36.1267	37.1815	34.0403		0.921469	1.50557	0.837445
2007-08-22	64	37.0761	41.9356	37.4636	38.0798	38.9795	37.9702	34.8649	36.7187	33.3382		38.8251	38.3432	34.974		1.55926	0.319749	0.977393
2007-09-05	78	38.0168	40.4202	39.8928	41.8249	45.2837	42.2347	33.5573	35.1364	32.986		39.4433	43.1144	33.8933		0.729309	1.09104	0.643095
2007-09-22	96	35.5143	37.4828	39.2803	43.2727	43.8981	40.8576	33.9499	37.6478	33.1454		37.4258	42.6761	34.9144		1.08753	0.927028	1.38633
2007-10-17	121	33.9117	34.4928	38.545	40.8036	41.8611	37.8092	31.4697	31.9942	33.0347		35.6498	40.1579	32.1662		1.45729	1.21341	0.459884
TLR
2007-07-22	33	17.4549	19.2244	18.9573	22.5053	26.7983	22.8442	26.7229	31.2021	29.2579		18.5456	24.0493	29.061		0.550736	1.37799	1.29678
2007-07-30	41	19.6822	22.6586	20.7443	25.6185	25.5885	29.1884	30.7568	33.5789	31.5981		21.0284	26.7985	31.9779		0.870881	1.195	0.83652
2007-08-10	52	25.2297	25.0839	29.5924	25.01	24.4306	25.9026	29.691	30.3164	31.869		26.6353	25.1144	30.6254		1.47913	0.428122	0.647444
2007-08-22	64	23.3038	22.5144	24.7665	25.4778	28.4531	28.6176	32.4791	35.0936	33.9256		23.5282	27.5162	33.8328		0.659738	1.02029	0.756172
2007-09-05	78	24.8289	24.3741	26.2717	22.6597	22.6347	25.0513	32.7338	33.8424	35.1444		25.1582	23.4485	33.9069		0.572008	0.801392	0.696643
2007-09-22	96	23.1624	23.5354	22.7768	26.29	26.5702	24.0977	31.8777	28.8673	34.8484		23.1582	25.6526	31.8645		0.219014	0.781657	1.72662
2007-10-17	121	18.9019	21.6607	18.0493	24.8149	25.4649	22.3474	31.1189	34.7446	31.8325		19.5373	24.2091	32.5653		1.08984	0.949582	1.10894
NR
2007-07-22	33	48.7044	44.79	43.2981	38.3885	36.7898	34.569	38.5341	29.0015	36.4793		45.5975	36.5825	34.6716		1.61204	1.10744	2.89643
2007-07-30	41	44.6892	43.8473	40.7039	37.9807	36.8953	33.3877	34.2641	31.6242	34.3184		43.0801	36.0879	33.4023		1.21272	1.38599	0.889165
2007-08-10	52	37.6924	37.898	36.1235	39.4868	35.3836	38.2419	37.5919	34.0924	34.3183		37.238	37.7041	35.3342		0.560373	1.21461	1.13074
2007-08-22	64	39.6202	35.55	37.7699	36.4424	32.5674	33.4122	32.656	28.1876	32.7362		37.6467	34.1407	31.1932		1.17656	1.17644	1.50299
2007-09-05	78	37.1543	35.2057	33.8355	35.5154	32.0816	32.714	33.7089	31.0212	31.8696		35.3985	33.437	32.1999		0.962906	1.0551	0.793246
2007-09-22	96	41.3233	38.9818	37.9429	30.4373	29.5317	35.0447	34.1725	33.4849	32.0062		39.416	31.6713	33.2212		0.999709	1.70688	0.639108
2007-10-17	121	47.1864	43.8465	43.4056	34.3815	32.674	39.8435	37.4114	33.2612	35.1328		44.8129	35.633	35.2685		1.19358	2.16217	1.19996

## Sheet: EXP  2
		V1			V2			V3				Average				SE
	FLR	replicate			replicate			replicate
Length	days after transplanting	1	2	3	1	2	3	1	2	3		V1	V2	V3		V1	V2	V3
2009-07-24	34	3.282	3.1694	3.6062	3.21	3.0172	3.4602	5.2758	4.8061	5.9167		3.35253	3.22913	5.33287		0.130932	0.12824	0.32187
2009-08-06	47	5.3339	4.9762	6.0844	6.3015	5.6586	7.1355	16.2134	15.2415	17.8059		5.46483	6.3652	16.4203		0.32654	0.427532	0.74747
2009-08-20	61	15.4219	16.6138	18.2032	13.5929	14.0356	16.643	29.2807	31.9872	37.5426		16.7463	14.7572	32.9368		0.805621	0.951538	2.43181
2009-09-01	73	21.1173	22.0204	25.6329	17.6355	17.9982	22.1749	44.0603	51.0045	51.8031		22.9235	19.2695	48.956		1.37954	1.45645	2.45867
2009-09-14	86	17.6754	15.1895	25.4189	16.0779	12.7946	23.6245	48.2669	52.3844	64.082		19.4279	17.499	54.9111		3.08024	3.20605	4.737
2009-09-27	99	15.0514	11.7917	19.7246	14.9852	10.8107	21.1537	39.9089	44.4814	57.6244		15.5226	15.6499	47.3382		2.30212	3.00421	5.30977
2009-10-13	115	11.0087	10.0857	15.0439	12.1092	9.9083	17.7806	36.3714	34.0215	51.7957		12.0461	13.266	40.7295		1.5224	2.34499	5.57451
Mean diameter
	days after transplanting
2009-07-24	34	46.1431	46.1589	46.5907	45.2445	45.1567	45.4952	44.8212	44.7603	45.1206		46.2976	45.2988	44.9007		0.146638	0.101418	0.111347
2009-08-06	47	46.2015	45.7854	46.6176	46.0022	45.5667	46.4378	45.2008	44.2502	46.1514		46.2015	46.0022	45.2008		0.240235	0.251465	0.548829
2009-08-20	61	45.6872	45.9705	46.3419	45.0554	44.8568	45.6834	44.2164	44.5672	45.0222		45.9999	45.1985	44.6019		0.189565	0.24912	0.233262
2009-09-01	73	44.915	45.3525	45.6282	46.103	45.931	46.5717	44.3502	44.178	45.2669		45.2986	46.2019	44.5984		0.207642	0.191451	0.337943
2009-09-14	86	44.6835	44.4787	45.2323	45.3047	44.9545	45.9393	43.4261	42.6704	44.4029		44.7982	45.3995	43.4998		0.224974	0.288212	0.501485
2009-09-27	99	45.6107	45.5877	46.194	45.472	45.3785	45.9556	44.1334	44.326	44.7334		45.7975	45.602	44.3976		0.198378	0.178832	0.176866
2009-10-13	115	45.1489	44.9587	46.0952	45.5101	45.2083	46.6871	44.1303	43.5355	45.2365		45.4009	45.8018	44.3008		0.351449	0.451126	0.498379
Surface aera
		475.527	459.369	527.568	456.037	427.815	494.307	742.509	675.485	838.27
		773.803	715.409	890.63	910.232	809.629	1040.46	2301.18	2117.74	2580.35
		2212.39	2398.16	2648.81	1923.04	1976.92	2387.37	4065.32	4476.32	5307.39
		2978.24	3135.86	3672.49	2552.98	2595.76	3242.75	6135.82	7075.29	7363.19
		2479.97	2121.41	3610.23	2287.19	1806.05	3407.82	6581.58	7018.73	8934.64
		2155.63	1687.93	2861.04	2139.62	1540.4	3052.49	5530.53	6191.08	8094.09
		1560.68	1423.8	2177.44	1730.43	1406.52	2606.59	5039.95	4650.79	7357.2
Length	TLR
2009-07-24	34	0.8815	0.8525	0.9602	0.7216	0.6749	0.8115	1.3123	1.448	1.5168		0.898067	0.736	1.4257		0.0321749	0.040085	0.0600778
2009-08-06	47	1.4014	1.33	1.8194	1.3449	1.3007	1.7493	3.8488	5.1833	5.5107		1.51693	1.46497	4.8476		0.152631	0.142738	0.508265
2009-08-20	61	3.777	4.1906	4.497	2.8788	2.89	4.012	7.6143	9.4439	10.6641		4.15487	3.26027	9.24077		0.208613	0.375881	0.886241
2009-09-01	73	4.4921	4.8676	5.7483	3.7315	3.5029	5.1355	10.4423	14.237	14.7751		5.036	4.1233	13.1515		0.372281	0.510384	1.36346
2009-09-14	86	3.4183	3.1848	4.9578	3.1725	2.5038	4.9823	11.3082	13.5778	16.9441		3.85363	3.55287	13.9434		0.556183	0.740326	1.63718
2009-09-27	99	2.4656	1.4934	4.2143	2.7221	1.7256	4.5066	8.6142	9.9568	14.7308		2.72443	2.98477	11.1006		0.796047	0.813477	1.85602
2009-10-13	115	1.5235	1.4181	2.6902	2.5216	1.7933	3.926	7.3834	9.6551	10.5801		1.87727	2.74697	9.2062		0.407604	0.625885	0.949712
Mean diameter
	days after transplanting
2009-07-24	34	144.447	143.413	150.036	147.778	146.47	152.754	160.283	157.62	168.104		145.965	149.001	162.002		2.05723	1.91425	3.14622
2009-08-06	47	146.179	144.485	153.3	145.574	144.049	151.374	166.505	160.117	177.262		147.988	146.999	167.961		2.70052	2.23132	5.00261
2009-08-20	61	144.671	143.995	149.342	146.86	145.846	151.283	163.845	159.412	171.738		146.003	147.996	164.998		1.68092	1.66899	3.60443
2009-09-01	73	144.375	143.195	150.39	148.188	147.597	154.197	164.058	161.257	172.677		145.987	149.994	165.997		2.22774	2.10858	3.43622
2009-09-14	86	140.253	138.614	147.127	145.192	143.038	152.766	166.972	161.598	177.433		141.998	146.999	168.668		2.60794	2.9498	4.64918
2009-09-27	99	141.049	138.981	145.969	146.254	144.441	153.31	166.69	162.647	174.627		142	148.001	167.988		2.07254	2.70521	3.51879
2009-10-13	115	140.74	136.449	148.698	145.971	141.533	153.488	169.427	164.342	179.202		141.962	146.997	170.99		3.58816	3.48932	4.36015
Surface aera（cm2）
Surface aera	total	399.817	383.895	452.364	334.839	310.397	389.234	660.465	716.654	800.638
		643.246	603.398	875.788	614.757	588.326	831.469	2012.25	2606	3067.27
		1715.77	1894.75	2108.79	1327.53	1323.5	1905.81	3917.35	4727.19	5750.68
		2036.44	2188.63	2714.48	1736.3	1623.43	2486.5	5379.26	7208.85	8011.12
		1505.4	1386.18	2290.41	1446.35	1124.56	2389.93	5928.8	6889.63	9440.25
		1092	651.722	1931.6	1250.09	782.636	2169.44	4508.72	5085.04	8077.32
		673.273	607.587	1256.08	1155.77	796.965	1892.15	3927.97	4982.36	5953.35
Length	NR
2009-07-24	34	0.3416	0.3456	0.3762	0.3215	0.323	0.3524	0.4273	0.4472	0.5207		0.354467	0.3323	0.465067		0.0109278	0.0100593	0.0284037
2009-08-06	47	0.5916	0.5764	0.6523	0.5426	0.4285	0.7437	0.9973	1.0247	1.3667		0.606767	0.5716	1.12957		0.0231857	0.0921385	0.11883
2009-08-20	61	1.3012	1.2479	1.3905	1.0102	0.9331	1.1264	1.6116	1.9133	2.1516		1.3132	1.02323	1.89217		0.0416	0.0561801	0.156242
2009-09-01	73	1.6472	1.6735	2.008	1.562	1.4957	1.8419	3.0216	2.7397	3.1795		1.77623	1.6332	2.98027		0.116132	0.106091	0.12863
2009-09-14	86	1.5806	1.2236	1.9376	1.4742	1.125	1.8235	2.5445	3.1955	3.6956		1.5806	1.47423	3.1452		0.206114	0.20164	0.333244
2009-09-27	99	1.4437	1.2604	1.6271	1.3333	1.0517	1.6148	2.2563	2.8109	3.3937		1.44373	1.33327	2.8203		0.105857	0.162553	0.328373
2009-10-13	115	1.1032	1.1324	1.2826	1.1669	1.0896	1.4238	2.1598	2.872	2.9873		1.17273	1.22677	2.67303		0.0555763	0.101012	0.258766
Mean diameter
	days after transplanting
2009-07-24	34	561.472	549.824	586.696	513.706	508.193	541.097	581.91	570.929	632.158		565.997	520.998	594.999		10.8817	10.1743	18.8479
2009-08-06	47	560.185	533.763	595.049	567.936	556.747	603.312	721.644	658.82	797.541		562.999	575.998	726.002		17.7476	14.0336	40.1047
2009-08-20	61	581.898	567.912	608.192	593.774	600.805	632.419	719.565	710.917	774.522		586.001	608.999	735.001		11.8076	11.8845	19.9175
2009-09-01	73	557.928	543.881	599.187	549.78	554.77	578.447	675.108	644.193	732.693		566.999	560.999	683.998		16.597	8.84228	25.9314
2009-09-14	86	521.35	527.219	547.42	514.329	509.553	533.115	708.009	611.449	819.535		531.996	518.999	712.998		7.89583	7.19145	60.1211
2009-09-27	99	533.32	519.28	555.405	507.177	498.264	545.554	693.015	651.09	770.892		536.002	516.998	704.999		10.5142	14.5078	35.099
2009-10-13	115	514.17	484.289	567.535	514.748	498.947	549.315	703.951	663.742	798.306		521.998	521.004	722		24.3478	14.8725	39.8798
Surface aera
		602.248	596.66	693.045	518.591	515.419	598.743	780.761	801.703	1033.58
		1040.61	966.056	1218.79	967.629	749.098	1408.87	2259.84	2119.79	3422.6
		2377.5	2225.31	2655.47	1883.47	1760.32	2236.8	3641.3	4271.02	5232.69
		2885.72	2857.98	3777.94	2696.49	2605.48	3345.49	6405.31	5541.77	7314.93
		2587.5	2025.63	3330.54	2380.82	1800	3052.51	5656.8	6135.2	9510.04
		2417.66	2055.13	2837.62	2123.33	1645.43	2766.21	4909.86	5746.67	8214.79
		1781.11	1722	2285.67	1886.07	1707.07	2455.84	4774.03	5985.68	7488.21
		1477.59	1439.92	1672.98	1309.47	1253.63	1482.28	2183.73	2193.84	2672.49
		2457.66	2284.86	2985.21	2492.62	2147.05	3280.79	6573.27	6843.53	9070.22
		6305.66	6518.22	7413.08	5134.04	5060.74	6529.98	11624	13474.5	16290.8
		7900.4	8182.47	10164.9	6985.77	6824.67	9074.74	17920.4	19825.9	22689.2
		6572.88	5533.22	9231.18	6114.36	4730.6	8850.25	18167.2	20043.6	27884.9
		5665.28	4394.78	7630.25	5513.03	3968.47	7988.15	14949.1	17022.8	24386.2
		4015.06	3753.39	5719.19	4772.27	3910.56	6954.58	13742	15618.8	20798.8
Surface aera percentage(%)
FLR
2009-07-24	34	32.1826	31.9023	31.5347	34.8262	34.1261	33.3476	34.0018	30.79	31.3667		31.8732	34.1	32.0528		0.187584	0.427009	0.988588
2009-08-06	47	31.4853	31.3108	29.8347	36.5171	37.7089	31.7137	35.0081	30.9451	28.4486		30.877	35.3132	31.4673		0.52354	1.83235	1.91148
2009-08-20	61	35.0858	36.7916	35.7316	37.4567	39.0639	36.5601	34.9736	33.2206	32.5791		35.8697	37.6936	33.5911		0.497242	0.73241	0.715604
2009-09-01	73	37.6973	38.3241	36.1291	36.5454	38.035	35.7338	34.2393	35.6871	32.4523		37.3835	36.7714	34.1262		0.652784	0.673836	0.935496
2009-09-14	86	37.7303	38.3396	39.1091	37.4068	38.178	38.5053	36.2278	35.0174	32.0411		38.393	38.0301	34.4288		0.398916	0.325623	1.24392
2009-09-27	99	38.0498	38.4075	37.496	38.8102	38.816	38.2128	36.9957	36.3694	33.1913		37.9844	38.613	35.5188		0.265166	0.200112	1.17772
2009-10-13	115	38.8706	37.9337	38.0725	36.26	35.9673	37.4802	36.6757	29.7768	35.3733		38.2923	36.5692	33.9419		0.291917	0.46328	2.11622
TLR
2009-07-24	34	27.0587	26.6607	27.0394	25.5706	24.7598	26.2591	30.2447	32.6666	29.9586		26.9196	25.5299	30.9566		0.129555	0.433272	0.858977
2009-08-06	47	26.1731	26.4085	29.3376	24.6631	27.4016	25.3435	30.6126	38.0797	33.817		27.3064	25.8027	34.1698		1.01786	0.823193	2.16278
2009-08-20	61	27.21	29.0686	28.4469	25.8575	26.1523	29.1855	33.7006	35.0824	35.3003		28.2418	27.0651	34.6944		0.546234	1.06363	0.500863
2009-09-01	73	25.7765	26.7478	26.7044	24.8548	23.7877	27.4002	30.0176	36.3608	35.308		26.4096	25.3476	33.8954		0.3168	1.07156	1.96261
2009-09-14	86	22.9033	25.0519	24.8116	23.655	23.7719	27.0041	32.6347	34.3733	33.8543		24.2556	24.8103	33.6208		0.679709	1.09739	0.515298
2009-09-27	99	19.2752	14.8294	25.315	22.6751	19.7214	27.1583	30.1604	29.872	33.1225		19.8066	23.1849	31.0516		3.03855	2.16193	1.03878
2009-10-13	115	16.7687	16.1877	21.9626	24.2185	20.3798	27.2073	28.5838	31.8997	28.6236		18.3063	23.9352	29.7024		1.83582	1.976	1.09874
NR
2009-07-24	34	40.7588	41.4369	41.4258	39.6032	41.1141	40.3933	35.7535	36.5433	38.6747		41.2072	40.3702	36.9905		0.224222	0.43631	0.872432
2009-08-06	47	42.3416	42.2807	40.8277	38.8198	34.8896	42.9428	34.3793	30.9751	37.7345		41.8166	38.8841	34.363		0.494792	2.32499	1.95127
2009-08-20	61	37.7042	34.1398	35.8215	36.6859	34.7839	34.2543	31.3258	31.697	32.1206		35.8885	35.2413	31.7145		1.0295	0.738255	0.229606
2009-09-01	73	36.5262	34.9281	37.1665	38.5998	38.1773	36.8659	35.7431	27.9522	32.2396		36.2069	37.881	31.9783		0.665593	0.521989	2.25284
2009-09-14	86	39.3664	36.6085	36.0792	38.9382	38.05	34.4906	31.1375	30.6093	34.1046		37.3514	37.1596	31.9505		1.01902	1.35892	1.08779
2009-09-27	99	42.675	46.763	37.189	38.5147	41.4627	34.629	32.8438	33.7587	33.6862		42.209	38.2021	33.4296		2.77357	1.9789	0.293616
2009-10-13	115	44.3607	45.8786	39.9649	39.5215	43.6529	35.3125	34.7406	38.3235	36.0032		43.4014	39.4956	36.3557		1.77324	2.40768	1.04921

## Sheet: EXP  3
		N1			N2			N3				Average				SE
	FLR	replicate			replicate			replicate
Length (100m)	days after transplanting	1	2	3	1	2	3	1	2	3		N1	N2	N3		N1	N2	N3
2007-07-19	30	0.5694	0.532	0.4741	0.8533	0.8385	0.7941	1.0609	1.0044	0.9322		0.525167	0.828633	0.999167		0.0277221	0.0177874	0.0372445
2007-07-28	37	1.5254	1.4745	1.3685	1.9177	1.9052	1.7871	2.7875	2.7733	2.5999		1.45613	1.87	2.72023		0.0462147	0.0416068	0.0603061
2007-08-07	48	2.3559	2.2499	2.0559	4.2421	4.2129	3.9553	8.2923	8.2074	8.0385		2.22057	4.13677	8.1794		0.0878357	0.091124	0.0745914
2007-08-17	58	5.0304	4.6124	4.0262	8.0637	7.8486	7.2558	12.908	12.7786	12.0269		4.55633	7.7227	12.5712		0.29124	0.241567	0.274685
2007-08-29	70	6.3725	5.8057	5.0426	15.0085	14.2318	12.6878	19.2995	17.6915	15.1501		5.74027	13.976	17.3804		0.385301	0.682025	1.20789
2007-09-09	82	6.9441	6.1124	5.0597	16.9095	15.8399	14.2113	23.5098	21.3985	18.57		6.03873	15.6536	21.1594		0.545225	0.784455	1.431
2007-09-22	96	6.051	5.7109	5.1292	14.8133	14.1291	12.761	21.1169	19.6946	17.5949		5.63037	13.9011	19.4688		0.26913	0.603313	1.02296
2007-10-05	109	5.9617	5.0585	3.8723	13.5789	12.4553	10.794	21.093	19.2156	16.3912		4.96417	12.2761	18.8999		0.604999	0.808911	1.36644
2007-10-17	121	4.426	3.7063	2.8439	12.1278	11.5323	10.3084	17.0665	16.3183	14.615		3.65873	11.3228	15.9999		0.457332	0.535556	0.725369
Mean diameter(μm)
	days after transplanting
2007-07-19	30	45.4136	43.9467	46.9627	48.4819	46.8418	49.6393	49.5146	47.8517	50.8547		45.441	48.321	49.407		0.870752	0.811566	0.868559
2007-07-28	37	45.7185	44.545	45.6215	47.7228	46.7346	47.8536	48.4147	47.396	48.6963		45.295	47.437	48.169		0.376044	0.353224	0.394956
2007-08-07	48	44.4661	43.5727	44.8763	45.6904	44.6495	45.968	46.7587	45.1579	46.9774		44.305	45.436	46.298		0.384838	0.401316	0.573535
2007-08-17	58	44.3003	43.6837	44.19	45.5828	44.8638	45.5403	46.895	46.0472	46.5848		44.058	45.329	46.509		0.189839	0.232907	0.247656
2007-08-29	70	45.7589	45.0738	45.3883	45.3359	44.2649	45.3542	44.7484	43.6778	44.7139		45.407	44.985	44.38		0.197992	0.360089	0.351258
2007-09-09	82	46.0109	45.1981	45.837	45.4372	44.4574	45.5434	45.7314	44.819	45.3796		45.682	45.146	45.31		0.247103	0.345662	0.265676
2007-09-22	96	46.0392	45.2147	45.999	45.2863	44.4952	45.3745	44.8553	44.0667	44.3709		45.751	45.052	44.431		0.268384	0.279562	0.229622
2007-10-05	109	43.754	43.7332	44.2068	44.02	43.5103	44.8297	43.53	43.0707	44.2563		43.898	44.12	43.619		0.154517	0.384146	0.345134
2007-10-17	121	44.0152	43.8231	44.4016	43.7452	43.2085	44.4223	45.112	44.4306	46.0093		44.08	43.792	45.184		0.170109	0.351174	0.45715
Surface aera		81.1957	73.4121	69.9122	129.901	123.329	123.774	164.944	150.915	148.857
		218.98	206.24	196.04	287.367	279.582	268.53	423.762	412.732	397.541
		328.939	307.827	289.7	608.605	590.646	570.906	1217.49	1163.77	1185.75
		699.743	632.668	558.662	1154.16	1105.65	1037.55	1900.71	1847.63	1759.25
		915.62	821.691	718.668	2136.53	1978.1	1806.9	2711.77	2426.36	2127.1
		1003.24	867.484	728.233	2412.53	2211.19	2032.31	3375.93	3011.45	2646.08
		874.751	810.8	740.846	2106.44	1974.05	1818.14	2974.22	2725.13	2451.4
		819.063	694.645	537.511	1876.91	1701.67	1519.42	2883.08	2598.76	2277.8
		611.707	510.004	396.499	1665.87	1564.64	1437.88	2417.5	2276.6	2111.42
Length	TLR
2007-07-19	30	0.0964	0.0905	0.081	0.1912	0.1788	0.1599	0.2468	0.2201	0.1867		0.0893	0.176633	0.217867		0.0044859	0.00910024	0.0173853
2007-07-28	37	0.3084	0.2891	0.2579	0.3966	0.3787	0.3425	0.6043	0.558	0.4877		0.285133	0.3726	0.55		0.0147124	0.0159124	0.0338964
2007-08-07	48	0.43	0.4108	0.372	0.9506	0.9019	0.8015	1.6827	1.4664	1.1809		0.404267	0.884667	1.44333		0.0170589	0.0438955	0.145316
2007-08-17	58	1.0265	0.887	0.716	1.6841	1.5326	1.3084	2.8797	2.5532	2.1388		0.8765	1.50837	2.5239		0.0897872	0.10913	0.214381
2007-08-29	70	1.133	1.0767	0.969	2.903	2.7187	2.444	4.0643	3.5942	3.012		1.05957	2.68857	3.55683		0.0481115	0.133356	0.304347
2007-09-09	82	1.3772	1.306	1.1918	3.343	3.1665	2.8303	4.8893	4.2395	3.4451		1.29167	3.11327	4.1913		0.0539981	0.150378	0.417601
2007-09-22	96	1.2296	1.1756	1.0656	2.7563	2.5886	2.3046	3.8462	3.5125	3.0395		1.15693	2.54983	3.46607		0.048254	0.131827	0.234029
2007-10-05	109	1.1962	0.9939	0.7531	2.7198	2.48	2.1467	4.3344	3.7772	3.0669		0.981067	2.44883	3.72617		0.128073	0.166172	0.366784
2007-10-17	121	0.8859	0.844	0.7617	2.1772	2.0551	1.8264	3.8105	3.2997	2.6245		0.830533	2.01957	3.2449		0.0364802	0.102814	0.343463
Mean diameter
	days after transplanting
2007-07-19	30	144.808	142.214	146.699	147.152	144.84	148.627	145.524	139.886	150.547		144.574	146.873	145.319		1.29999	1.102	3.07918
2007-07-28	37	145.868	143.891	147.197	146.741	145.951	146.977	144.647	139.368	149.437		145.652	146.556	144.484		0.960372	0.310184	2.90796
2007-08-07	48	147.887	147.015	148.019	148.293	147.338	148.75	146.599	145.401	147.248		147.64	148.127	146.416		0.31502	0.415992	0.541179
2007-08-17	58	149.157	148.269	149.214	148.884	147.952	149.067	146.083	145.088	146.295		148.88	148.634	145.822		0.3061	0.345212	0.371905
2007-08-29	70	147.281	145.934	147.984	147.437	146.809	147.505	147.699	145.99	148.766		147.066	147.25	147.485		0.601502	0.221608	0.808553
2007-09-09	82	147.809	147.219	147.779	147.58	147.011	147.648	148.281	145.274	150.515		147.602	147.413	148.023		0.191796	0.201926	1.5185
2007-09-22	96	147.304	146.433	147.469	147.866	146.998	148.185	147.622	144.838	149.902		147.069	147.683	147.454		0.321403	0.354681	1.46441
2007-10-05	109	149.238	148.271	149.691	147.387	146.692	147.599	148.748	144.734	152.089		149.067	147.226	148.524		0.418838	0.273878	2.12611
2007-10-17	121	149.886	149.087	150.01	148.193	147.498	148.192	146.839	145.607	147.531		149.661	147.961	146.659		0.2891	0.23175	0.562631
Surface aera（cm2）		43.8329	40.4131	37.3115	88.3454	81.3179	74.6234	112.774	96.6773	88.2563
		141.255	130.621	119.201	182.74	173.553	158.066	274.469	244.189	228.845
		199.676	189.636	172.898	442.637	417.256	374.361	774.582	669.496	546.001
		480.764	412.955	335.47	787.308	711.997	612.422	1320.92	1163.18	982.491
		523.969	493.378	450.264	1343.95	1253.26	1131.97	1884.92	1647.61	1406.98
		639.185	603.721	553.025	1549.15	1461.7	1312.17	2276.46	1933.89	1628.21
		568.734	540.542	493.43	1279.75	1194.83	1072.33	1782.84	1597.45	1430.67
		560.55	462.732	353.98	1258.71	1142.32	994.913	2024.47	1716.61	1464.63
		416.94	395.105	358.785	1013.11	951.803	849.867	1756.93	1508.64	1215.79
Length	NR
2007-07-19	30	0.0397	0.0316	0.0433	0.0856	0.0747	0.0889	0.1066	0.0944	0.1143		0.0382	0.0830667	0.1051		0.00345977	0.00429043	0.00579339
2007-07-28	37	0.0915	0.0746	0.1031	0.1616	0.1452	0.1696	0.3	0.2771	0.3055		0.0897333	0.1588	0.2942		0.00827453	0.00718146	0.00869617
2007-08-07	48	0.1261	0.1076	0.1388	0.3665	0.324	0.3872	0.7304	0.6786	0.7575		0.124167	0.359233	0.722167		0.00905839	0.0186025	0.0231455
2007-08-17	58	0.2377	0.1984	0.2658	0.5885	0.5575	0.5999	1.0249	0.9073	1.1094		0.233967	0.581967	1.01387		0.019546	0.0126682	0.0586015
2007-08-29	70	0.2727	0.223	0.3089	0.9303	0.8637	0.9507	1.408	1.2439	1.4908		0.2682	0.9149	1.3809		0.0248991	0.0262686	0.0725505
2007-09-09	82	0.3129	0.218	0.3935	1.104	0.9967	1.1576	1.6422	1.361	1.8392		0.308133	1.0861	1.61413		0.0507185	0.0473023	0.138756
2007-09-22	96	0.3018	0.2278	0.362	0.9703	0.8864	1.0024	1.4427	1.2268	1.5754		0.2972	0.953033	1.41497		0.0388084	0.0345813	0.101583
2007-10-05	109	0.2924	0.2829	0.2891	0.8797	0.7611	0.9567	1.4919	1.3436	1.5892		0.288133	0.865833	1.4749		0.00278468	0.0568889	0.0714063
2007-10-17	121	0.2609	0.219	0.2932	0.8441	0.7461	0.8971	1.367	1.2511	1.4258		0.2577	0.8291	1.34797		0.0214794	0.0442305	0.0513216
Mean diameter
	days after transplanting
2007-07-19	30	423.523	408.082	450.565	487.351	474.45	507.594	483.591	456.455	520.522		427.39	489.798	486.856		12.4152	9.64564	18.5665
2007-07-28	37	437.486	427.722	462.891	507.851	505.648	526.998	528.561	519.907	553.142		442.7	513.499	533.87		10.4816	6.77946	9.95468
2007-08-07	48	443.812	425.287	478.503	524.564	516.118	540.911	549.583	510.554	598.523		449.201	527.198	552.887		15.5965	7.27714	25.4483
2007-08-17	58	452.8	448.597	473.503	531.983	531.168	550.54	521.928	502.355	557.317		458.3	537.897	527.2		7.69754	6.32593	16.0838
2007-08-29	70	461.41	442.122	493.262	520.344	514.831	541.621	532.502	523.107	561.3		465.598	525.599	538.97		14.9107	8.1675	11.4898
2007-09-09	82	458.27	447.097	483.331	508.147	496.411	527.531	518.421	491.603	559.502		462.899	510.696	523.176		10.713	9.07367	19.7444
2007-09-22	96	468.368	462.098	488.832	491.83	485.956	514.131	514.746	508.631	539.617		473.1	497.306	520.998		8.07178	8.58204	9.47542
2007-10-05	109	473.69	460.954	492.148	507.351	498.238	524.111	519.111	510.02	539.179		475.597	509.9	522.77		9.05514	7.5767	8.61396
2007-10-17	121	501.861	487.986	526.345	525.363	519.138	544.296	516.995	508.724	536.2		505.398	529.599	520.64		11.2136	7.56514	8.13824
Surface aera		52.7956	40.4915	61.2597	130.992	111.286	141.693	161.87	135.301	186.816
		125.694	100.191	149.853	257.696	230.539	280.65	497.904	452.368	530.613
		175.729	143.689	208.547	603.673	525.078	657.644	1260.44	1087.89	1423.62
		337.96	279.465	395.191	983.046	929.836	1037.04	1679.66	1431.17	1941.42
		395.095	309.583	478.438	1520	1396.23	1616.84	2354.26	2043.18	2627.51
		450.253	306.047	597.199	1761.52	1553.59	1917.5	2673.24	2100.89	3231.18
		443.85	330.535	555.646	1498.48	1352.56	1618.25	2331.84	1959.32	2669.35
		434.911	409.469	446.759	1401.43	1190.72	1574.45	2431.81	2151.73	2690.55
		411.138	335.569	484.579	1392.46	1216.21	1533.22	2219.14	1998.5	2400.57
Surface aera	total	177.824	154.317	168.483	349.238	315.933	340.09	439.588	382.893	423.93
		485.929	437.052	465.094	727.802	683.673	707.246	1196.13	1109.29	1157
		704.345	641.153	671.145	1654.92	1532.98	1602.91	3252.52	2921.16	3155.37
		1518.47	1325.09	1289.32	2924.51	2747.48	2687.02	4901.29	4441.98	4683.16
		1834.68	1624.65	1647.37	5000.48	4627.6	4555.72	6950.95	6117.15	6161.59
		2092.68	1777.25	1878.46	5723.19	5226.48	5261.98	8325.63	7046.22	7505.46
		1887.34	1681.88	1789.92	4884.66	4521.43	4508.71	7088.9	6281.91	6551.43
		1814.52	1566.84	1338.25	4537.05	4034.71	4088.78	7339.35	6467.09	6432.98
		1439.79	1240.68	1239.86	4071.45	3732.66	3820.97	6393.57	5783.74	5727.78
Surface aera percentage(%)
FLR
2007-07-19	30	45.6607	47.5724	41.495	37.1954	39.0365	36.3945	37.5225	39.4145	35.1136		44.9093	37.5421	37.3502		1.79416	0.782132	1.24454
2007-07-28	37	45.0643	47.1889	42.1505	39.4842	40.894	37.9684	35.4276	37.2069	34.3597		44.8012	39.4489	35.6647		1.46039	0.844736	0.830428
2007-08-07	48	46.7014	48.0116	43.1651	36.7756	38.5293	35.6168	37.4323	39.8395	37.5788		45.9594	36.9739	38.2835		1.44743	0.846574	0.779101
2007-08-17	58	46.0822	47.7454	43.3299	39.465	40.2423	38.6136	38.7797	41.5948	37.5654		45.7191	39.4403	39.3133		1.2875	0.470338	1.19339
2007-08-29	70	49.9061	50.5764	43.6252	42.7265	42.7458	39.6622	39.013	39.6649	34.5219		48.0359	41.7115	37.7333		2.21385	1.02466	1.61666
2007-09-09	82	47.9406	48.8104	38.7676	42.1535	42.3074	38.6224	40.5486	42.7385	35.2553		45.1729	41.0278	39.5141		3.21245	1.2035	2.22126
2007-09-22	96	46.3485	48.2081	41.3898	43.1235	43.6597	40.3249	41.956	43.3806	37.4178		45.3155	42.3694	40.9182		2.03489	1.03388	1.79783
2007-10-05	109	45.1393	44.334	40.1652	41.3686	42.1758	37.1607	39.2825	40.1843	35.4082		43.2128	40.235	38.2916		1.54143	1.55473	1.46506
2007-10-17	121	42.486	41.1069	31.9793	40.916	41.9176	37.6312	37.8114	39.3621	36.8627		38.5241	40.155	38.0121		3.29651	1.29457	0.728436
TLR
2007-07-19	30	24.6496	26.1884	22.1455	25.2966	25.7389	21.9422	25.6545	25.2492	20.8186		24.3278	24.3259	23.9074		1.17811	1.19867	1.54883
2007-07-28	37	29.069	29.8868	25.6294	25.1084	25.3853	22.3495	22.9463	22.0131	19.7792		28.1951	24.2811	21.5795		1.30435	0.969092	0.939621
2007-08-07	48	28.3492	29.5773	25.7616	26.7468	27.2186	23.3551	23.8148	22.9188	17.3039		27.8961	25.7735	21.3458		1.12457	1.21686	2.03748
2007-08-17	58	31.6611	31.1643	26.0191	26.921	25.9145	22.7918	26.9505	26.186	20.9792		29.6148	25.2091	24.7052		1.8036	1.24307	1.87604
2007-08-29	70	28.5591	30.3682	27.3323	26.8764	27.0824	24.8473	27.1174	26.9343	22.8347		28.7532	26.2687	25.6288		0.881749	0.713173	1.39805
2007-09-09	82	30.5438	33.9693	29.4404	27.0679	27.9673	24.9368	27.3428	27.4457	21.6937		31.3178	26.6573	25.4941		1.36348	0.89857	1.90043
2007-09-22	96	30.1342	32.1392	27.5671	26.1993	26.4259	23.7835	25.1498	25.4294	21.8375		29.9468	25.4696	24.1389		1.32315	0.845555	1.15351
2007-10-05	109	30.8924	29.5327	26.451	27.7428	28.3124	24.3328	27.5837	26.5438	22.7675		28.9587	26.796	25.6317		1.31385	1.24253	1.4632
2007-10-17	121	28.9585	31.8459	28.9375	24.8833	25.4994	22.2422	27.4796	26.0842	21.2262		29.914	24.2083	24.93		0.965998	0.999006	1.89521
NR
2007-07-19	30	29.6898	26.2392	36.3595	37.508	35.2246	41.6632	36.823	35.3364	44.0678		30.7628	38.1319	38.7424		2.97032	1.88469	2.69705
2007-07-28	37	25.8668	22.9243	32.22	35.4074	33.7206	39.6821	41.6261	40.78	45.8611		27.0037	36.27	42.7557		2.74299	1.77414	1.57179
2007-08-07	48	24.9493	22.4111	31.0733	36.4776	34.2521	41.0281	38.7528	37.2417	45.1173		26.1446	37.2526	40.3706		2.57099	1.99407	2.4131
2007-08-17	58	22.2567	21.0903	30.6511	33.614	33.8432	38.5946	34.2698	32.2192	41.4554		24.666	35.3506	35.9814		3.01141	1.62334	2.80025
2007-08-29	70	21.5348	19.0553	29.0425	30.3971	30.1719	35.4905	33.8696	33.4008	42.6434		23.2109	32.0198	36.6379		3.00239	1.73656	3.00577
2007-09-09	82	21.5156	17.2202	31.792	30.7786	29.7253	36.4407	32.1086	29.8158	43.051		23.5093	32.3149	34.9918		4.32301	2.08521	4.08359
2007-09-22	96	23.5173	19.6528	31.043	30.6772	29.9144	35.8915	32.8942	31.19	40.7446		24.7377	32.161	34.9429		3.34422	1.8782	2.94227
2007-10-05	109	23.9683	26.1333	33.3838	30.8886	29.5118	38.5065	33.1338	33.2719	41.8243		27.8285	32.969	36.0767		2.8471	2.79715	2.8741
2007-10-17	121	28.5555	27.0472	39.0832	34.2007	32.583	40.1266	34.709	34.5538	41.9111		31.562	35.6368	37.0579		3.78575	2.29297	2.42698

## Sheet: EXP 4
		N1			N2			N3				Average				SE
	FLR	replicate			replicate			replicate
Length (100m)	days after transplanting	1	2	3	1	2	3	1	2	3		N1	N2	N3		N1	N2	N3
2008-07-25	32	0.8056	0.7401	0.7312	0.9533	1.0238	0.9216	1.6882	1.4432	1.4024		0.758967	0.966233	1.51127		0.0234578	0.030203	0.0892472
2008-08-07	47	1.2804	1.8449	1.4888	4.4204	5.9047	5.5173	8.0409	11.4153	9.0583		1.53803	5.2808	9.50483		0.164806	0.444498	0.999364
2008-08-20	61	3.2571	4.9136	3.6343	10.9868	12.2272	9.0961	14.9503	18.6103	17.7419		3.935	10.77	17.1008		0.50127	0.910346	1.1041
2008-09-01	73	6.9314	7.9593	7.2427	13.3838	17.0417	15.4738	21.693	22.6729	18.1208		7.3778	15.2998	20.8289		0.304321	1.05952	1.38328
2008-09-14	86	4.681	7.4739	5.7184	13.2995	16.6834	14.2183	18.8092	25.6539	24.2695		5.95777	14.7337	22.9109		0.815076	1.01027	2.08941
2008-09-27	99	3.2501	4.6448	3.8798	10.4904	15.13	11.7451	17.2758	23.4462	17.2103		3.9249	12.4552	19.3108		0.403246	1.38559	2.0678
2008-10-13	115	2.3964	3.7775	2.9673	9.6309	13.2574	10.4118	15.4636	19.7816	15.826		3.04707	11.1	17.0237		0.400679	1.10199	1.3829
Mean diameter(μm)
	days after transplanting
2008-07-25	32	46.5157	45.3023	44.499	49.0812	50.2498	48.461	51.186	49.1952	49.4988		45.439	49.264	49.96		0.58617	0.524409	0.619233
2008-08-07	47	45.418	46.6788	46.1012	46.7595	48.1125	47.121	47.9429	49.3905	48.1125		46.066	47.331	48.482		0.364387	0.404445	0.456897
2008-08-20	61	43.9977	46.1921	44.8372	44.5561	45.6766	46.2973	43.8878	46.4418	45.0934		45.009	45.51	45.141		0.639266	0.509497	0.73766
2008-09-01	73	46.0015	46.8615	44.408	45.5483	46.2366	44.4661	44.5559	46.4971	44.847		45.757	45.417	45.3		0.718737	0.515298	0.60442
2008-09-14	86	45.307	46.133	44.772	45.4239	46.4705	44.4466	45.1961	46.6727	44.1152		45.404	45.447	45.328		0.395869	0.584364	0.741226
2008-09-27	99	44.9572	45.8727	45.4901	45.1445	46.0204	45.5842	43.9822	44.6426	44.5452		45.44	45.583	44.39		0.265467	0.252851	0.205829
2008-10-13	115	44.9339	45.6881	45.635	45.3752	45.9688	45.453	45.4967	46.572	46.0453		45.419	45.599	46.038		0.243034	0.186259	0.310434
Surface aera		117.665	105.279	102.168	146.918	161.54	140.238	271.334	222.935	217.97
		182.601	270.41	215.515	649.024	892.042	816.339	1210.48	1770.36	1368.47
		449.977	712.684	511.669	1537.12	1753.68	1322.33	2060.27	2713.89	2512.13
		1001.2	1171.17	1009.93	1914.17	2474.16	2160.51	3034.97	3310.26	2551.76
		665.938	1082.65	803.916	1896.92	2434.4	1984.34	2669.32	3759.64	3361.85
		458.802	669.038	554.186	1487.05	2186.35	1681.13	2385.86	3286.64	2407.24
		338.114	541.923	425.196	1372.19	1913.6	1486	2209.12	2892.78	2288.16
Length	TLR
2008-07-25	32	0.1428	0.1404	0.1937	0.2689	0.2794	0.3397	0.3759	0.4161	0.5228		0.158967	0.296	0.438267		0.0173805	0.0220592	0.0438308
2008-08-07	47	0.3976	0.3978	0.4244	1.3771	1.4641	1.6343	2.3703	2.4349	2.7766		0.4066	1.49183	2.52727		0.00890019	0.075531	0.126054
2008-08-20	61	0.809	0.7653	0.9962	2.2637	2.3345	2.5961	3.0602	3.1036	3.635		0.856833	2.3981	3.26627		0.070816	0.101088	0.184792
2008-09-01	73	1.6251	1.5126	1.8297	3.147	3.3391	3.5313	4.5296	4.7648	5		1.6558	3.33913	4.7648		0.092817	0.110938	0.135793
2008-09-14	86	1.1446	1.0601	1.3151	2.8383	2.8153	3.0923	4.0387	4.8561	5.0736		1.17327	2.9153	4.65613		0.0749946	0.0887487	0.315037
2008-09-27	99	0.8212	0.7281	1.0038	2.5793	2.6856	2.9521	3.4278	3.8	4.3916		0.851033	2.739	3.87313		0.0809735	0.110881	0.280618
2008-10-13	115	0.5897	0.5177	0.7773	2.1691	2.3344	2.5458	3.3799	3.6714	3.8984		0.628233	2.34977	3.6499		0.0773771	0.109015	0.150064
Mean diameter
	days after transplanting
2008-07-25	32	146.091	146.63	146.563	147.684	147.876	148.062	146.626	147.038	147.207		146.428	147.874	146.957		0.169746	0.109124	0.172485
2008-08-07	47	147.653	147.327	147.601	147.502	147.195	147.815	147.512	147.215	148.076		147.527	147.504	147.601		0.101219	0.179155	0.252672
2008-08-20	61	148.023	147.974	148.645	147.635	148.107	148.402	148.643	148.055	148.958		148.214	148.048	148.552		0.215757	0.223304	0.264672
2008-09-01	73	148.5	148.015	148.694	147.806	148.413	148.591	148.206	148.039	148.631		148.403	148.27	148.292		0.201753	0.237402	0.176142
2008-09-14	86	147.472	147.8	148.392	147.015	147.101	147.869	148.375	148.564	148.972		147.888	147.328	148.637		0.269258	0.271653	0.176049
2008-09-27	99	148.064	147.627	148.312	147.494	148.102	147.66	146.365	146.883	147.398		148.001	147.752	146.882		0.200464	0.181412	0.298202
2008-10-13	115	146.858	146.656	147.099	147.464	146.738	146.909	146.562	145.817	146.638		146.871	147.037	146.339		0.128221	0.219158	0.262129
Surface aera（cm2）		65.5059	64.6427	89.1424	124.696	129.734	157.932	173.067	192.113	241.654
		184.34	184.025	196.696	637.813	676.694	758.544	1097.89	1125.54	1291.01
		376.017	355.589	464.97	1049.39	1085.68	1209.73	1428.31	1442.84	1700.19
		757.768	703.008	854.284	1460.56	1556.08	1647.61	2107.93	2214.88	2333.5
		530.02	491.984	612.772	1310.23	1300.38	1435.79	1881.62	2265.33	2373.29
		381.793	337.509	467.471	1194.56	1248.91	1368.75	1575.37	1752.61	2032.56
		271.931	238.4	359.028	1004.37	1075.59	1174.36	1555.45	1681	1795
		0	0	0	0	0	0	0	0	0
Length	NR
2008-07-25	32	0.0889	0.0841	0.0995	0.139	0.1395	0.1719	0.2142	0.2054	0.2614		0.0908333	0.150133	0.227		0.00454948	0.0108843	0.0173866
2008-08-07	47	0.1319	0.1127	0.1756	0.5159	0.5296	0.6553	1.0949	1.1362	1.3276		0.140067	0.566933	1.18623		0.0186111	0.04436	0.0716818
2008-08-20	61	0.2227	0.229	0.3471	0.8703	0.8471	1.1237	1.4847	1.3702	1.7073		0.266267	0.947033	1.52073		0.0404576	0.0885869	0.0989662
2008-09-01	73	0.4129	0.4118	0.5274	1.0833	1.0674	1.3781	1.7994	1.659	2.0471		0.4507	1.17627	1.83517		0.0383513	0.101021	0.113453
2008-09-14	86	0.3284	0.3144	0.4555	0.9899	0.9208	1.2757	1.7878	1.459	2.0489		0.3661	1.06213	1.76523		0.0448823	0.10863	0.170663
2008-09-27	99	0.2637	0.2672	0.3272	0.9394	0.8954	1.1766	1.5607	1.3738	1.733		0.286033	1.0038	1.55583		0.0206081	0.0873287	0.103721
2008-10-13	115	0.231	0.1941	0.2863	0.8609	0.8197	1.1299	1.4566	1.292	1.671		0.237133	0.936833	1.4732		0.0267919	0.0972632	0.109722
Mean diameter
	days after transplanting
2008-07-25	32	477.068	482.081	491.186	490.804	485.994	504.314	510.882	517.446	540.138		483.445	493.704	522.822		4.13201	5.48371	8.86291
2008-08-07	47	489.583	474.747	506.081	535.514	521.769	549.592	546.402	527.629	564.35		490.137	535.625	546.127		9.04941	8.03217	10.6012
2008-08-20	61	486.939	494.927	501.823	519.407	509.455	528.174	516.502	527.557	538.219		494.563	519.012	527.426		4.30032	5.40714	6.26973
2008-09-01	73	508.638	505.326	511.554	515.643	510.231	522.129	514.913	519.629	523.613		508.506	516.001	519.385		1.79914	3.43943	2.5142
2008-09-14	86	493.979	485.844	500.566	519.529	511.502	527.286	522.579	529.058	534.517		493.463	519.439	528.718		4.25776	4.55679	3.45034
2008-09-27	99	516.671	501.219	531.532	505.15	516.788	527.466	520.724	536.319	552.205		516.474	516.468	536.416		8.75088	6.44395	9.08785
2008-10-13	115	510.786	509.506	521.075	509.218	521.157	534.506	513.087	528.562	540.251		513.789	521.627	527.3		3.66169	7.30397	7.86675
Surface aera		133.172	127.305	153.461	214.216	212.88	272.212	343.613	333.73	443.343
		202.769	168.003	279.045	867.493	867.672	1130.86	1878.52	1882.41	2352.58
		340.506	355.882	546.934	1419.41	1355.1	1863.62	2407.91	2269.78	2885.35
		659.452	653.413	847.152	1753.99	1710.11	2259.38	2909.32	2706.88	3365.73
		509.379	479.633	715.945	1614.84	1478.91	2112.15	2933.6	2423.75	3438.84
		427.813	420.527	546.1	1490.05	1452.98	1948.74	2551.86	2313.54	3004.89
		370.494	310.531	468.437	1376.53	1341.38	1896.37	2346.72	2144.31	2834.66
Surface aera	TOTAL:	316.343	297.226	344.772	485.831	504.154	570.381	788.014	748.778	902.967
		569.709	622.437	691.256	2154.33	2436.41	2705.75	4186.9	4778.3	5012.06
		1166.5	1424.16	1523.57	4005.92	4194.45	4395.68	5896.49	6426.5	7097.68
		2418.42	2527.59	2711.37	5128.73	5740.35	6067.5	8052.22	8232.03	8250.99
		1705.34	2054.27	2132.63	4822	5213.69	5532.27	7484.54	8448.72	9173.98
		1268.41	1427.07	1567.76	4171.66	4888.24	4998.61	6513.09	7352.78	7444.69
		980.538	1090.85	1252.66	3753.1	4330.57	4556.73	6111.29	6718.1	6917.82
Surface aera percentage(%)
FLR
2008-07-25	32	37.1955	35.4204	29.6336	30.2405	32.0418	24.5867	34.4327	29.7732	24.1393		34.0831	28.9563	29.4484		2.28303	2.24585	2.97588
2008-08-07	47	32.0516	43.4437	31.1774	30.1265	36.613	30.1706	28.9112	37.0499	27.3035		35.5576	32.3034	31.0882		3.95113	2.15486	3.01675
2008-08-20	61	38.575	50.0426	33.5835	38.3712	41.8095	30.0825	34.9406	42.2296	35.3937		40.7337	36.7544	37.5213		4.87239	3.48048	2.35779
2008-09-01	73	41.399	46.3355	37.248	37.3226	43.1013	35.6079	37.6911	40.212	30.9267		41.6608	38.6773	36.2766		2.62658	2.26672	2.77216
2008-09-14	86	39.0502	52.7025	37.6959	39.3389	46.6924	35.8684	35.6645	44.4995	36.6455		43.1496	40.6332	38.9365		4.79246	3.19094	2.79589
2008-09-27	99	36.1715	46.8818	35.349	35.6466	44.7267	33.6319	36.6318	44.6992	32.335		39.4674	38.0017	37.8887		3.71478	3.41241	3.62416
2008-10-13	115	34.4825	49.6788	33.9434	36.5616	44.1881	32.6111	36.1482	43.0596	33.0763		39.3682	37.7869	37.428		5.15762	3.39771	2.9521
TLR
2008-07-25	32	20.7072	21.7486	25.8555	25.6666	25.733	27.6888	21.9624	25.6569	26.7622		22.7705	26.3628	24.7938		1.57154	0.663262	1.45123
2008-08-07	47	32.3568	29.5652	28.4548	29.6061	27.7743	28.0345	26.2221	23.5553	25.758		30.1256	28.4716	25.1785		1.16073	0.572179	0.822581
2008-08-20	61	32.2346	24.9684	30.5184	26.196	25.8836	27.521	24.2231	22.4514	23.9542		29.2405	26.5335	23.5429		2.19274	0.501882	0.551253
2008-09-01	73	31.3331	27.8133	31.5075	28.478	27.1077	27.1548	26.1782	26.9057	28.2815		30.218	27.5802	27.1218		1.20338	0.449142	0.6167
2008-09-14	86	31.0801	23.9494	28.7331	27.172	24.9417	25.9529	25.1401	26.8127	25.8698		27.9209	26.0222	25.9408		2.09815	0.64477	0.484132
2008-09-27	99	30.1002	23.6504	29.8178	28.635	25.5493	27.3825	24.1877	23.836	27.3022		27.8561	27.189	25.1086		2.10444	0.896006	1.10146
2008-10-13	115	27.7328	21.8545	28.6613	26.7612	24.8371	25.7721	25.452	25.022	25.9474		26.0828	25.7901	25.4738		2.13111	0.555503	0.267376
NR
2008-07-25	32	42.0973	42.831	44.5109	44.0928	42.2252	47.7245	43.605	44.5699	49.0985		43.1464	44.6809	45.7578		0.714389	1.61452	1.69343
2008-08-07	47	35.5916	26.9911	40.3678	40.2674	35.6127	41.7949	44.8667	39.3949	46.9385		34.3168	39.225	43.7333		3.91377	1.85918	2.25018
2008-08-20	61	29.1904	24.989	35.8981	35.4327	32.3069	42.3965	40.8363	35.319	40.6521		30.0258	36.712	38.9358		3.17677	2.98204	1.80918
2008-09-01	73	27.2678	25.8512	31.2445	34.1994	29.791	37.2374	36.1307	32.8823	40.7918		28.1212	33.7426	36.6016		1.61431	2.16167	2.29537
2008-09-14	86	29.8697	23.3481	33.5709	33.4891	28.3659	38.1787	39.1954	28.6878	37.4847		28.9296	33.3446	35.1227		2.98827	2.83362	3.2551
2008-09-27	99	33.7283	29.4678	34.8332	35.7184	29.724	38.9855	39.1805	31.4648	40.3629		32.6764	34.8093	37.0027		1.63572	2.71195	2.78992
2008-10-13	115	37.7847	28.4668	37.3953	36.6772	30.9747	41.6169	38.3997	31.9184	40.9763		34.5489	36.4229	37.0981		3.04316	3.07474	2.69454

## Sheet: EXP 5
		W1			W2			W3				Average				SE
	FLR	replicate			replicate			replicate
Length (100m)	days after transplanting	1	2	3	1	2	3	1	2	3		W1	W2	W3		W1	W2	W3
2007-07-28	37	1.9177	1.9052	1.7871	2.2752	2.2012	2.4646	2.4452	2.2544	2.6069		1.87	2.31367	2.4355		0.0416068	0.0784318	0.101873
2007-08-07	48	4.2421	4.2129	3.9553	6.5212	6.0357	7.7855	4.4241	3.8748	5.8337		4.13677	6.7808	4.71087		0.091124	0.521534	0.583381
2007-08-17	58	8.0637	7.8486	7.2558	13.4201	12.8563	13.9749	7.1241	6.3225	9.8629		7.7227	13.4171	7.76983		0.241567	0.322915	1.07181
2007-08-29	70	15.0085	14.2318	12.6878	17.0363	16.5044	17.9666	9.0201	8.0333	10.7068		13.976	17.1691	9.2534		0.682025	0.427292	0.780539
2007-09-09	82	16.9095	15.8399	14.2113	18.0525	17.934	19.8391	7.6932	7.1428	9.5924		15.6536	18.6085	8.1428		0.784455	0.616234	0.742011
2007-09-22	96	14.8133	14.1291	12.761	20.981	19.734	22.228	7.2334	4.9014	9.5654		13.9011	20.981	7.2334		0.603313	0.719956	1.34638
2007-10-05	109	13.5789	12.4553	10.794	18.1194	16.7428	19.5662	6.852	5.1246	8.7021		12.2761	18.1428	6.8929		0.808911	0.815129	1.03294
2007-10-17	121	12.1278	11.5323	10.3084	17.0393	14.5404	17.6065	5.5528	4.2514	7.3815		11.3228	16.3954	5.72857		0.535556	0.941842	0.907846
Mean diameter(μm)
	days after transplanting
2007-07-28	37	47.7228	46.7346	47.8536	47.3796	47.5866	48.1227	46.5337	43.2866	50.1027		47.437	47.6963	46.641		0.353224	0.221416	1.96837
2007-08-07	48	45.6904	44.6495	45.968	46.6246	46.848	46.9769	46.1434	46.0307	46.9238		45.436	46.8165	46.366		0.401316	0.102913	0.280808
2007-08-17	58	45.5828	44.8638	45.5403	46.8629	46.9101	47.1964	47.1767	46.4574	48.5359		45.329	46.9898	47.39		0.232907	0.104195	0.609416
2007-08-29	70	45.3359	44.2649	45.3542	47.4866	47.4884	47.8043	47.1882	46.0671	48.9207		44.985	47.5931	47.392		0.360089	0.105601	0.830042
2007-09-09	82	45.4372	44.4574	45.5434	47.9892	48.2033	48.4114	46.9422	48.7808	51.148		45.146	48.2013	48.957		0.345662	0.121883	1.2173
2007-09-22	96	45.2863	44.4952	45.3745	47.2015	47.0597	47.613	48.2746	46.6872	50.1812		45.052	47.2914	48.381		0.279562	0.165928	1.01003
2007-10-05	109	44.02	43.5103	44.8297	45.0146	45.6133	46.4175	45.8121	44.838	47.2689		44.12	45.6818	45.973		0.384146	0.406428	0.706337
2007-10-17	121	43.7452	43.2085	44.4223	45.477	45.9045	46.3683	44.9821	45.101	45.7749		43.792	45.9166	45.286		0.351174	0.257367	0.246848
Surface aera		287.367	279.582	268.53	338.486	328.908	372.414	357.282	306.418	410.124
		608.605	590.646	570.906	954.712	887.868	1148.42	641.009	560.05	859.542
		1154.16	1105.65	1037.55	1974.76	1893.7	2071.03	1055.33	922.303	1503.13
		2136.53	1978.1	1806.9	2540.25	2461.03	2696.89	1336.52	1162.02	1644.68
		2412.53	2211.19	2032.31	2720.26	2714.46	3015.78	1133.97	1094.07	1540.58
		2106.44	1974.05	1818.14	3109.65	2916.04	3323.19	1096.46	718.534	1507.21
		1876.91	1701.67	1519.42	2561.1	2398	2851.79	985.66	721.499	1291.6
		1665.87	1564.64	1437.88	2433.17	2095.86	2563.44	784.299	602.071	1060.97
Length	TLR
2007-07-28	37	0.3966	0.3787	0.3425	0.4391	0.3969	0.454	0.4591	0.4321	0.479		0.3726	0.43	0.456733		0.0159124	0.0170998	0.0135905
2007-08-07	48	0.9506	0.9019	0.8015	1.2034	1.1079	1.2587	0.9276	0.863	1.244		0.884667	1.19	1.01153		0.0438955	0.0440448	0.11772
2007-08-17	58	1.6841	1.5326	1.3084	2.498	2.4895	2.6396	1.799	1.6715	2.4538		1.50837	2.54237	1.97477		0.10913	0.0486785	0.242328
2007-08-29	70	2.903	2.7187	2.444	3.8982	3.5679	3.9939	2.0166	1.8997	2.5472		2.68857	3.82	2.1545		0.133356	0.129042	0.199229
2007-09-09	82	3.343	3.1665	2.8303	4.3079	3.9797	4.5225	2.0802	1.8173	2.9303		3.11327	4.27003	2.27593		0.150378	0.157833	0.33587
2007-09-22	96	2.7563	2.5886	2.3046	3.6566	3.5073	3.8761	1.574	1.2063	2.2007		2.54983	3.68	1.66033		0.131827	0.107104	0.290286
2007-10-05	109	2.7198	2.48	2.1467	3.3488	3.2412	3.6099	1.4746	1.2053	2.1077		2.44883	3.39997	1.59587		0.166172	0.109466	0.267464
2007-10-17	121	2.1772	2.0551	1.8264	3.1824	2.9469	3.2307	1.4382	0.9249	2.1407		2.01957	3.12	1.50127		0.102814	0.0876659	0.352385
Mean diameter
	days after transplanting
2007-07-28	37	146.741	145.951	146.977	147.075	147.352	147.77	147.738	147.853	148.565		146.556	147.399	148.052		0.310184	0.202001	0.258456
2007-08-07	48	148.293	147.338	148.75	149.24	149.255	150.033	148.789	148.144	149.338		148.127	149.51	148.757		0.415992	0.261983	0.34501
2007-08-17	58	148.884	147.952	149.067	149.533	148.896	149.202	149.296	148.932	149.771		148.634	149.21	149.333		0.345212	0.183992	0.242894
2007-08-29	70	147.437	146.809	147.505	149.11	149.459	149.657	148.78	148.197	149.441		147.25	149.409	148.806		0.221608	0.160007	0.359315
2007-09-09	82	147.58	147.011	147.648	147.854	147.579	148.3	148.615	148.132	149.031		147.413	147.911	148.593		0.201926	0.210007	0.259876
2007-09-22	96	147.866	146.998	148.185	148.144	148.546	148.855	149.019	148.664	149.461		147.683	148.515	149.048		0.354681	0.206005	0.230479
2007-10-05	109	147.387	146.692	147.599	147.791	147.428	148.125	148.787	148.362	149.092		147.226	147.781	148.747		0.273878	0.201209	0.211718
2007-10-17	121	148.193	147.498	148.192	147.631	148.667	148.955	150.174	149.36	150.894		147.961	148.418	150.143		0.23175	0.401991	0.443191
Surface aera（cm2）		182.74	173.553	158.066	202.783	183.64	210.655	212.975	200.607	223.45
		442.637	417.256	374.361	563.931	519.228	592.98	433.371	401.444	583.339
		787.308	711.997	612.422	1172.9	1163.92	1236.64	843.349	781.673	1153.98
		1343.95	1253.26	1131.97	1825.16	1674.42	1876.83	942.095	884.004	1195.26
		1549.15	1461.7	1312.17	1999.99	1844.19	2105.95	970.73	845.289	1371.26
		1279.75	1194.83	1072.33	1700.95	1635.93	1811.71	736.505	563.108	1032.81
		1258.71	1142.32	994.913	1554.06	1500.43	1679.01	688.918	561.497	986.719
		1013.11	951.803	849.867	1475.24	1375.66	1511.06	678.179	433.77	1014.28
Length	NR
2007-07-28	37	0.1616	0.1452	0.1696	0.1582	0.1568	0.1639	0.1435	0.1294	0.1526		0.1588	0.159633	0.141833		0.00718146	0.00217128	0.00674891
2007-08-07	48	0.3665	0.324	0.3872	0.3625	0.3681	0.4094	0.2491	0.2581	0.3305		0.359233	0.38	0.279233		0.0186025	0.0147886	0.0257647
2007-08-17	58	0.5885	0.5575	0.5999	0.5726	0.6451	0.7323	0.3274	0.2025	0.4987		0.581967	0.65	0.342867		0.0126682	0.0461665	0.0858546
2007-08-29	70	0.9303	0.8637	0.9507	0.751	0.8334	0.9356	0.3672	0.2987	0.5747		0.9149	0.84	0.413533		0.0262686	0.0533915	0.0829741
2007-09-09	82	1.104	0.9967	1.1576	0.9545	0.943	1.0725	0.3515	0.3182	0.4808		1.0861	0.99	0.3835		0.0473023	0.0413834	0.0495906
2007-09-22	96	0.9703	0.8864	1.0024	0.9384	0.9475	1.1741	0.2247	0.276	0.5522		0.953033	1.02	0.350967		0.0345813	0.0770948	0.101701
2007-10-05	109	0.8797	0.7611	0.9567	0.7644	0.7999	0.9557	0.2965	0.2387	0.4552		0.865833	0.84	0.330133		0.0568889	0.0587507	0.0647211
2007-10-17	121	0.8441	0.7461	0.8971	0.7426	0.6529	0.9745	0.1858	0.2796	0.4516		0.8291	0.79	0.305667		0.0442305	0.0958153	0.0778289
Mean diameter
	days after transplanting
2007-07-28	37	507.851	505.648	526.998	520.305	514.243	526.367	530.321	525.565	535.077		513.499	520.305	530.321		6.77946	3.50001	2.74565
2007-08-07	48	524.564	516.118	540.911	523.802	504.886	542.718	538.764	525.911	551.617		527.198	523.802	538.764		7.27714	10.9212	7.42045
2007-08-17	58	531.983	531.168	550.54	528.114	522.828	533.4	515.682	508.32	523.044		537.897	528.114	515.682		6.32593	3.05199	4.25028
2007-08-29	70	520.344	514.831	541.621	514.484	510.084	518.883	507.056	501.627	512.485		525.599	514.484	507.056		8.1675	2.53999	3.13415
2007-09-09	82	508.147	496.411	527.531	523.983	514.422	533.543	498.871	494.026	503.716		510.696	523.983	498.871		9.07367	5.51999	2.79749
2007-09-22	96	491.83	485.956	514.131	517.799	507.06	528.537	486.303	479.892	492.714		497.306	517.799	486.303		8.58204	6.19999	3.70128
2007-10-05	109	507.351	498.238	524.111	509.219	488.448	520.99	502.943	480.715	525.171		509.9	506.219	502.943		7.5767	9.51295	12.8335
2007-10-17	121	525.363	519.138	544.296	496.207	484.539	507.875	503.861	494.809	512.913		529.599	496.207	503.861		7.56514	6.73652	5.22635
Surface aera		257.696	230.539	280.65	258.461	253.189	270.893	238.957	213.546	256.389
		603.673	525.078	657.644	596.218	583.565	697.673	421.407	426.216	572.451
		983.046	929.836	1037.04	949.53	1059.05	1226.51	530.14	323.215	819.044
		1520	1396.23	1616.84	1213.22	1334.83	1524.37	584.64	470.485	924.808
		1761.52	1553.59	1917.5	1570.44	1523.21	1796.79	550.609	493.605	760.467
		1498.48	1352.56	1618.25	1525.73	1508.58	1948.55	343.115	415.894	854.32
		1401.43	1190.72	1574.45	1222.24	1226.83	1563.44	468.245	360.304	750.642
		1392.46	1216.21	1533.22	1157.04	993.356	1554.06	293.959	434.414	727.323
Surface aera	total	727.802	683.673	707.246	799.729	765.736	853.962	809.215	720.57	889.963
		1654.92	1532.98	1602.91	2114.86	1990.66	2439.07	1495.79	1387.71	2015.33
		2924.51	2747.48	2687.02	4097.19	4116.68	4534.18	2428.82	2027.19	3476.15
		5000.48	4627.6	4555.72	5578.63	5470.28	6098.08	2863.25	2516.51	3764.75
		5723.19	5226.48	5261.98	6290.69	6081.86	6918.52	2655.31	2432.97	3672.31
		4884.66	4521.43	4508.71	6336.33	6060.55	7083.45	2176.07	1697.54	3394.34
		4537.05	4034.71	4088.78	5337.4	5125.26	6094.24	2142.82	1643.3	3028.96
		4071.45	3732.66	3820.97	5065.45	4464.87	5628.56	1756.44	1470.26	2802.57
Surface aera percentage(%)
FLR
2007-07-28	37	39.4842	40.894	37.9684	42.3251	42.9531	43.6102	44.1517	42.5244	46.0832		39.4489	42.9628	44.2531		0.844736	0.371007	1.02861
2007-08-07	48	36.7756	38.5293	35.6168	45.143	44.6017	47.0843	42.8543	40.3578	42.6501		36.9739	45.6097	41.9541		0.846574	0.753691	0.800305
2007-08-17	58	39.465	40.2423	38.6136	48.198	46.0008	45.676	43.4503	45.4966	43.2413		39.4403	46.6249	44.0627		0.470338	0.79209	0.719472
2007-08-29	70	42.7265	42.7458	39.6622	45.5353	44.9891	44.2252	46.6783	46.1759	43.6864		41.7115	44.9165	45.5135		1.02466	0.379955	0.92502
2007-09-09	82	42.1535	42.3074	38.6224	43.2426	44.6321	43.5899	42.7057	44.9687	41.9514		41.0278	43.8215	43.2086		1.2035	0.417484	0.906603
2007-09-22	96	43.1235	43.6597	40.3249	49.0765	48.1152	46.9149	50.3868	42.3281	44.4037		42.3694	48.0355	45.7062		1.03388	0.62528	2.4158
2007-10-05	109	41.3686	42.1758	37.1607	47.9841	46.7879	46.7949	45.9982	43.9055	42.6417		40.235	47.189	44.1818		1.55473	0.397574	0.978726
2007-10-17	121	40.916	41.9176	37.6312	48.0347	46.9411	45.5435	44.6528	40.9501	37.8569		40.155	46.8397	41.1533		1.29457	0.720937	1.96445
TLR
2007-07-28	37	25.1084	25.3853	22.3495	25.3564	23.9822	24.6679	26.3187	27.84	25.1078		24.2811	24.6689	26.4222		0.969092	0.396708	0.790413
2007-08-07	48	26.7468	27.2186	23.3551	26.6652	26.0832	24.3117	28.9728	28.9285	28.9451		25.7735	25.6867	28.9488		1.21686	0.707726	0.0129066
2007-08-17	58	26.921	25.9145	22.7918	28.6269	28.2734	27.2736	34.7226	38.5594	33.197		25.2091	28.058	35.493		1.24307	0.405219	1.59521
2007-08-29	70	26.8764	27.0824	24.8473	32.7169	30.6094	30.7774	32.903	35.1281	31.7487		26.2687	31.3679	33.2599		0.713173	0.676258	0.991751
2007-09-09	82	27.0679	27.9673	24.9368	31.7928	30.3228	30.4394	36.5581	34.7431	37.3405		26.6573	30.8517	36.2139		0.89857	0.471785	0.769301
2007-09-22	96	26.1993	26.4259	23.7835	26.8443	26.993	25.5767	33.8456	33.1721	30.4273		25.4696	26.4713	32.4816		0.845555	0.449389	1.0454
2007-10-05	109	27.7428	28.3124	24.3328	29.1164	29.2752	27.5507	32.15	34.1689	32.5761		26.796	28.6474	32.965		1.24253	0.550267	0.614372
2007-10-17	121	24.8833	25.4994	22.2422	29.1235	30.8107	26.8463	38.6111	29.503	36.1911		24.2083	28.9268	34.7684		0.999006	1.14865	2.7238
NR
2007-07-28	37	35.4074	33.7206	39.6821	32.3185	33.0647	31.7219	29.5295	29.6356	28.809		36.27	32.3684	29.3247		1.77414	0.388437	0.259681
2007-08-07	48	36.4776	34.2521	41.0281	28.1918	29.3151	28.604	28.1729	30.7136	28.4048		37.2526	28.7037	29.0971		1.99407	0.328072	0.811025
2007-08-17	58	33.614	33.8432	38.5946	23.1752	25.7258	27.0504	21.8271	15.944	23.5618		35.3506	25.3171	20.4443		1.62334	1.13718	2.30519
2007-08-29	70	30.3971	30.1719	35.4905	21.7477	24.4015	24.9975	20.4187	18.6959	24.5649		32.0198	23.7156	21.2265		1.73656	0.998846	1.74171
2007-09-09	82	30.7786	29.7253	36.4407	24.9646	25.0452	25.9707	20.7362	20.2882	20.7081		32.3149	25.3268	20.5775		2.08521	0.322782	0.14489
2007-09-22	96	30.6772	29.9144	35.8915	24.0791	24.8918	27.5084	15.7676	24.4999	25.169		32.161	25.4931	21.8122		1.8782	1.0346	3.02844
2007-10-05	109	30.8886	29.5118	38.5065	22.8995	23.9369	25.6544	21.8518	21.9256	24.7821		32.969	24.1636	22.8532		2.79715	0.803302	0.964709
2007-10-17	121	34.2007	32.583	40.1266	22.8417	22.2483	27.6103	16.7361	29.5469	25.952		35.6368	24.2334	24.0783		2.29297	1.69709	3.81497

## Sheet: EXP 6
		W1			W2			W3				Average				SE
Length（100m）	FLR	replicate			replicate			replicate
	days after transplanting	1	2	3	1	2	3	1	2	3		W1	W2	W3		W1	W2	W3
2008-07-25	32	0.9533	1.0238	0.9216	1.8342	1.7253	1.9005	1.5829	1.5145	1.7716		0.966233	1.82	1.623		0.030203	0.0510718	0.0768789
2008-08-07	47	4.4204	5.9047	5.5173	9.4078	8.8633	10.6939	4.6018	3.6695	6.5097		5.2808	9.655	4.927		0.444498	0.542711	0.835863
2008-08-20	61	10.9868	12.2272	9.0961	14.2122	13.8343	16.3416	6.4168	5.7116	9.2135		10.77	14.796	7.11397		0.910346	0.780445	1.06932
2008-09-01	73	13.3838	17.0417	15.4738	17.8919	17.0402	19.3499	9.3546	8.0875	11.0579		15.2998	18.094	9.5		1.05952	0.674367	0.860557
2008-09-14	86	13.2995	16.6834	14.2183	18.6085	17.8524	21.0821	8.1428	7.3926	11.2846		14.7337	19.181	8.94		1.01027	0.975288	1.19214
2008-09-27	99	10.4904	15.13	11.7451	15.9183	15.5442	18.4965	6.4521	5.0421	8.2037		12.4552	16.653	6.56597		1.38559	0.928055	0.914449
2008-10-13	115	9.6309	13.2574	10.4118	13.4524	12.637	16.7746	4.5448	3.4333	7.1419		11.1	14.288	5.04		1.10199	1.26539	1.09884
		0	0	0	0	0	0	0	0	0
Mean diameter
2008-07-25	32	49.0812	50.2498	48.461	46.5462	47.552	48.9907	45.1294	46.5912	48.2024		49.264	47.6963	46.641		0.524409	0.709345	0.887448
2008-08-07	47	46.7595	48.1125	47.121	46.456	46.7615	47.232	46.2889	46.0828	46.7262		47.331	46.8165	46.366		0.404445	0.225694	0.189689
2008-08-20	61	44.5561	45.6766	46.2973	45.9197	46.721	48.3287	47.3414	45.9975	48.8311		45.51	46.9898	47.39		0.509497	0.708287	0.818351
2008-09-01	73	45.5483	46.2366	44.4661	47.1345	47.478	48.1668	47.3122	46.903	47.9608		45.417	47.5931	47.392		0.515298	0.303506	0.307956
2008-09-14	86	45.4239	46.4705	44.4466	48.1045	47.1606	49.3388	48.957	47.7849	50.1291		45.447	48.2013	48.957		0.584364	0.630652	0.676712
2008-09-27	99	45.1445	46.0204	45.5842	46.7336	47.1705	47.9701	48.1524	47.8731	49.1175		45.583	47.2914	48.381		0.252851	0.362029	0.376973
2008-10-13	115	45.3752	45.9688	45.453	45.712	45.5372	45.7962	45.8152	45.0258	47.078		45.599	45.6818	45.973		0.186259	0.0762764	0.59765
Surface aera
2008-07-25	32	146.918	161.54	140.238	268.078	257.61	292.355	224.307	221.566	268.141		149.565	272.681	238.005		6.2902	10.2908	15.0891
2008-08-07	47	649.024	892.042	816.339	1372.33	1301.41	1586	668.858	530.977	955.105		785.802	1419.91	718.313		71.7955	85.5286	124.907
2008-08-20	61	1537.12	1753.68	1322.33	2049.23	2029.55	2479.87	953.87	824.939	1412.7		1537.71	2186.22	1063.84		124.52	146.939	178.359
2008-09-01	73	1914.17	2474.16	2160.51	2648.04	2540.37	2926.55	1389.72	1191.09	1665.29		2182.95	2704.99	1415.37		162.044	115.06	137.488
2008-09-14	86	1896.92	2434.4	1984.34	2810.78	2643.66	3266.12	1251.75	1109.22	1776.26		2105.22	2906.85	1379.08		166.513	185.999	202.808
2008-09-27	99	1487.05	2186.35	1681.13	2335.91	2302.33	2786.06	975.548	757.936	1265.25		1784.84	2474.77	999.577		208.423	155.946	146.94
2008-10-13	115	1372.19	1913.6	1486	1930.9	1806.92	2412.19	653.814	485.403	1055.75		1590.6	2050	731.656		164.809	184.595	169.183
Length	TLR
		1	2	3	1	2	3	1	2	3
2008-07-25	32	0.2689	0.2794	0.3397	0.2687	0.2621	0.2943	0.2836	0.3364	0.3251		0.296	0.275033	0.315033		0.0220592	0.00981993	0.0160516
2008-08-07	47	1.3771	1.4641	1.6343	2.3371	2.2756	2.4253	1.1207	1.1006	1.3668		1.49183	2.346	1.19603		0.075531	0.0434432	0.0855803
2008-08-20	61	2.2637	2.3345	2.5961	3.0674	3.0424	3.3793	1.7593	1.4227	2.2031		2.3981	3.16303	1.79503		0.101088	0.108374	0.225989
2008-09-01	73	3.147	3.3391	3.5313	4.3777	4.2915	4.6898	2.1512	1.4848	2.94		3.33913	4.453	2.192		0.110938	0.120987	0.420575
2008-09-14	86	2.8383	2.8153	3.0923	3.7964	3.6003	4.4354	1.7501	1.5389	2.6361		2.9153	3.94403	1.97503		0.0887487	0.252121	0.336109
2008-09-27	99	2.5793	2.6856	2.9521	3.6179	3.7052	4.113	1.7014	1.0642	2.4094		2.739	3.81203	1.725		0.110881	0.152579	0.388505
2008-10-13	115	2.1691	2.3344	2.5458	2.9047	2.8124	3.1869	1.012	0.7381	1.7149		2.34977	2.968	1.155		0.109015	0.112647	0.290902
		0	0	0	0	0	0	0	0	0
Mean diameter（mm）		0	0	0
		0	0	0
2008-07-25	32	147.684	147.876	148.062	147.28	146.119	148.798	147.669	147.786	148.701		147.874	147.399	148.052		0.109124	0.775606	0.326329
2008-08-07	47	147.502	147.195	147.815	149.096	149.225	150.208	148.34	148.435	149.495		147.504	149.51	148.757		0.179155	0.351006	0.370018
2008-08-20	61	147.635	148.107	148.402	148.793	149.229	149.609	148.885	149.181	149.933		148.048	149.21	149.333		0.223304	0.236004	0.312012
2008-09-01	73	147.806	148.413	148.591	148.736	149.337	150.153	148.062	148.753	149.603		148.27	149.409	148.806		0.237402	0.410486	0.44554
2008-09-14	86	147.015	147.101	147.869	147.238	147.66	148.835	148.088	147.713	149.978		147.328	147.911	148.593		0.271653	0.477987	0.700946
2008-09-27	99	147.494	148.102	147.66	148.346	148.501	148.698	149.001	148.953	149.189		147.752	148.515	149.048		0.181412	0.102027	0.0719794
2008-10-13	115	147.464	146.738	146.909	147.436	147.745	148.163	148.425	148.553	149.263		147.037	147.781	148.747		0.219158	0.210498	0.260723
Surface aera（cm2）
		1	2	3	1	2	3	1	2	3
2008-07-25	32	124.696	129.734	157.932	124.263	120.255	137.504	131.5	156.105	151.796
2008-08-07	47	637.813	676.694	758.544	1094.14	1066.27	1143.9	522.01	512.976	641.595
2008-08-20	61	1049.39	1085.68	1209.73	1433.12	1425.61	1587.51	822.471	666.432	1037.2
2008-09-01	73	1460.56	1556.08	1647.61	2044.53	2012.36	2211.15	1000.12	693.529	1381.07
2008-09-14	86	1310.23	1300.38	1435.79	1755.18	1669.28	2072.85	813.789	713.771	1241.42
2008-09-27	99	1194.56	1248.91	1368.75	1685.24	1727.71	1920.41	796.023	497.741	1128.69
2008-10-13	115	1004.37	1075.59	1174.36	1344.73	1304.73	1482.64	471.647	344.291	803.75
Length	NR
2008-07-25	32	0.139	0.1395	0.1719	0.1755	0.17	0.1815	0.1505	0.1465	0.1588		0.150133	0.175667	0.151933		0.0108843	0.00332081	0.00362231
2008-08-07	47	0.5159	0.5296	0.6553	0.7385	0.6055	0.8757	0.2643	0.2744	0.2592		0.566933	0.7399	0.265967		0.04436	0.0780032	0.00446629
2008-08-20	61	0.8703	0.8471	1.1237	0.8922	0.7578	0.9722	0.3054	0.2313	0.4744		0.947033	0.874067	0.337033		0.0885869	0.0625525	0.0719372
2008-09-01	73	1.0833	1.0674	1.3781	0.995	0.9209	1.2343	0.3976	0.3098	0.6668		1.17627	1.05007	0.458067		0.101021	0.0945677	0.1074
2008-09-14	86	0.9899	0.9208	1.2757	1.0406	0.959	1.3187	0.3634	0.234	0.6414		1.06213	1.1061	0.412933		0.10863	0.108879	0.120186
2008-09-27	99	0.9394	0.8954	1.1766	0.941	0.9431	1.023	0.2964	0.1911	0.4995		1.0038	0.969033	0.329		0.0873287	0.0269901	0.0905073
2008-10-13	115	0.8609	0.8197	1.1299	0.7379	0.8056	0.8565	0.2548	0.171	0.4621		0.936833	0.8	0.295967		0.0972632	0.0343512	0.0865175
		0	0	0
Mean diameter		0	0	0
		0	0	0
2008-07-25	32	490.804	485.994	504.314	524.034	508.338	528.543	522.372	520.775	547.815		493.704	520.305	530.321		5.48371	6.12342	8.75934
2008-08-07	47	535.514	521.769	549.592	523.802	514.709	532.895	538.764	530.056	547.472		535.625	523.802	538.764		8.03217	5.25002	5.02757
2008-08-20	61	519.407	509.455	528.174	520.019	520.193	544.131	502.79	511.038	533.218		519.012	528.114	515.682		5.40714	8.00846	9.08554
2008-09-01	73	515.643	510.231	522.129	516.994	505.738	520.72	495.901	507.055	518.212		516.001	514.484	507.056		3.43943	4.50342	6.44078
2008-09-14	86	519.529	511.502	527.286	518.019	523.45	530.478	498.395	493.465	504.753		519.439	523.983	498.871		4.55679	3.60645	3.26723
2008-09-27	99	505.15	516.788	527.466	513.41	507.961	532.025	479.009	482.313	497.588		516.468	517.799	486.303		6.44395	7.28516	5.72245
2008-10-13	115	509.218	521.157	534.506	511.417	493.564	513.676	490.369	498.557	519.902		521.627	506.219	502.943		7.30397	6.36126	8.80284
Surface aera
2008-07-25	32	214.216	212.88	272.212	288.78	271.351	301.222	246.858	239.562	273.158
2008-08-07	47	867.493	867.672	1130.86	1214.64	978.6	1465.3	447.121	456.705	445.581
2008-08-20	61	1419.41	1355.1	1863.62	1456.84	1237.79	1661.07	482.153	371.158	794.29
2008-09-01	73	1753.99	1710.11	2259.38	1615.24	1462.4	2018.15	619.114	493.249	1085.01
2008-09-14	86	1614.84	1478.91	2112.15	1692.62	1576.24	2196.56	568.706	362.578	1016.57
2008-09-27	99	1490.05	1452.98	1948.74	1516.99	1504.24	1708.98	445.811	289.414	780.432
2008-10-13	115	1376.53	1341.38	1896.37	1184.96	1248.51	1381.49	392.331	267.695	754.375
Surface aera	total	485.831	504.154	570.381	681.12	649.216	731.082	602.665	617.233	693.096
		2154.33	2436.41	2705.75	3681.11	3346.28	4195.19	1637.99	1500.66	2042.28
		4005.92	4194.45	4395.68	4939.18	4692.95	5728.45	2258.49	1862.53	3244.19
		5128.73	5740.35	6067.5	6307.81	6015.13	7155.85	3008.96	2377.87	4131.37
		4822	5213.69	5532.27	6258.58	5889.19	7535.54	2634.25	2185.57	4034.25
		4171.66	4888.24	4998.61	5538.14	5534.28	6415.45	2217.38	1545.09	3174.37
		3753.1	4330.57	4556.73	4460.59	4360.16	5276.32	1517.79	1097.39	2613.88
Surface aera percentage(%)
FLR
2008-07-25	32	30.2405	32.0418	24.5867	39.3583	39.6802	39.9894	37.2192	35.8966	38.6875		28.9563	39.676	37.2678		2.24585	0.182194	0.806016
2008-08-07	47	30.1265	36.613	30.1706	37.2804	38.8912	37.8051	40.8341	35.3829	46.7666		32.3034	37.9922	40.9945		2.15486	0.474308	3.28715
2008-08-20	61	38.3712	41.8095	30.0825	41.4892	43.2467	43.2904	42.2348	44.2913	43.5456		36.7544	42.6755	43.3572		3.48048	0.593266	0.6011
2008-09-01	73	37.3226	43.1013	35.6079	41.9804	42.233	40.8973	46.1861	50.0907	40.3084		38.6773	41.7036	45.5284		2.26672	0.40966	2.843
2008-09-14	86	39.3389	46.6924	35.8684	44.9108	44.8901	43.3429	47.5184	50.752	44.0294		40.6332	44.3813	47.4333		3.19094	0.519217	1.9411
2008-09-27	99	35.6466	44.7267	33.6319	42.1786	41.6013	43.4273	43.9955	49.0545	39.8582		38.0017	42.4024	44.3027		3.41241	0.538865	2.65918
2008-10-13	115	36.5616	44.1881	32.6111	43.288	41.4417	45.7173	43.0766	44.2325	40.3902		37.7869	43.4823	42.5665		3.39771	1.23808	1.13813
TLR
2008-07-25	32	25.6666	25.733	27.6888	18.2439	18.5231	18.8083	21.8198	25.2911	21.9012		26.3628	18.5251	23.004		0.663262	0.162938	1.14379
2008-08-07	47	29.6061	27.7743	28.0345	29.723	31.8644	27.2668	31.8689	34.1834	31.4156		28.4716	29.6181	32.4893		0.572179	1.32824	0.857093
2008-08-20	61	26.196	25.8836	27.521	29.0153	30.3776	27.7127	36.4168	35.781	31.9709		26.5335	29.0352	34.7229		0.501882	0.769374	1.38818
2008-09-01	73	28.478	27.1077	27.1548	32.4126	33.4549	30.8998	33.2382	29.166	33.429		27.5802	32.2558	31.9444		0.449142	0.741752	1.39028
2008-09-14	86	27.172	24.9417	25.9529	28.0444	28.3449	27.5077	30.8927	32.6584	30.7721		26.0222	27.9657	31.441		0.64477	0.244848	0.609663
2008-09-27	99	28.635	25.5493	27.3825	30.4297	31.2183	29.9342	35.8992	32.2144	35.5564		27.189	30.5274	34.5567		0.896006	0.373899	1.17533
2008-10-13	115	26.7612	24.8371	25.7721	30.1469	29.9238	28.1	31.0746	31.3736	30.7494		25.7901	29.3902	31.0659		0.555503	0.648346	0.180261
NR
2008-07-25	32	44.0928	42.2252	47.7245	42.3977	41.7967	41.2022	40.961	38.8122	39.4113		44.6809	41.7989	39.7282		1.61452	0.345118	0.640217
2008-08-07	47	40.2674	35.6127	41.7949	32.9966	29.2444	34.9281	27.297	30.4336	21.8178		39.225	32.3897	26.5161		1.85918	1.66856	2.51764
2008-08-20	61	35.4327	32.3069	42.3965	29.4955	26.3756	28.9969	21.3484	19.9276	24.4835		36.712	28.2894	21.9198		2.98204	0.96763	1.34583
2008-09-01	73	34.1994	29.791	37.2374	25.607	24.3121	28.2029	20.5757	20.7433	26.2627		33.7426	26.0407	22.5272		2.16167	1.1439	1.86836
2008-09-14	86	33.4891	28.3659	38.1787	27.0448	26.7651	29.1494	21.5889	16.5897	25.1985		33.3446	27.6531	21.1257		2.83362	0.752494	2.49593
2008-09-27	99	35.7184	29.724	38.9855	27.3918	27.1804	26.6385	20.1053	18.7312	24.5854		34.8093	27.0702	21.1406		2.71195	0.224306	1.76747
2008-10-13	115	36.6772	30.9747	41.6169	26.5651	28.6345	26.1828	25.8488	24.3938	28.8604		36.4229	27.1274	26.3677		3.07474	0.761564	1.31523
		100	100	100	100	100	100	100	100	100
		100	100	100	100	100	100	100	100	100
		100	100	100	100	100	100	100	100	100
		100	100	100	100	100	100	100	100	100
		100	100	100	100	100	100	100	100	100
		100	100	100	100	100	100	100	100	100
		100	100	100	100	100	100	100	100	100
