# Supplementary material for: Quantitative Classification of Rice (Oryza sativa L.) Root Length and Diameter Using Image Analysis
Source: PLoS One. 2017 Jan 19;12(1):e0169968. doi: 10.1371/journal.pone.0169968 (PMC5245893; doi:10.1371/journal.pone.0169968)
Supplement: S6 File — shows the data of the surface area of three types of rice roots. (XLSX) [file pone.0169968.s006.xlsx]

## Sheet: EXP1 
EXP 1		V1			V2			V3				Average				SE
Length（100m）	FLR	replicate			replicate			replicate
	days after transplanting	1	2	3	1	2	3	1	2	3		V1	V2	V3		V1	V2	V3
2007-07-22	33	1.14873	1.06938	1.6287	1.1569	0.9731	1.5295	2.07563	1.82139	2.6918		1.28227	1.21983	2.19627		0.174724	0.163672	0.258405
2007-07-30	41	3.88361	3.3349	5.0177	1.7398	1.5083	2.3617	9.488	9.2749	9.9918		4.07874	1.86993	9.5849		0.495483	0.254803	0.212547
2007-08-10	52	8.8867	8.8967	10.5745	6.9053	7.2159	8.3789	18.9815	18.0263	26.2929		9.45263	7.50003	21.1002		0.560941	0.448487	2.61093
2007-08-22	64	13.0927	14.0018	16.4653	10.3221	9.8411	13.077	35.7904	34.0823	43.3178		14.5199	11.0801	37.7302		1.00746	1.00808	2.837
2007-09-05	78	13.9595	12.7583	19.5729	15.1591	15.2586	19.9217	46.9724	41.7679	61.6189		15.4302	16.7798	50.1197		2.10016	1.57121	5.94264
2007-09-22	96	11.2855	10.5665	15.7074	14.8133	14.1291	12.761	43.3972	37.5365	58.0869		12.5198	13.9011	46.3402		1.60726	0.603313	6.11216
2007-10-17	121	9.0792	8.127	12.944	12.1278	11.5323	10.3084	34.0822	29.6657	49.2323		10.0501	11.3228	37.6601		1.47284	0.535556	5.92491
Mean diameter
2007-07-22	33	46.2175	45.5355	45.8884	47.571	47.7762	48.66	45.0671	45.0454	46.6135		45.8805	48.0024	45.5753		0.19691	0.334093	0.519117
2007-07-30	41	45.71	45.3994	46.2943	47.081	47.1931	47.926	44.8836	43.5051	44.7293		45.8012	47.4	44.3727		0.262332	0.264967	0.436064
2007-08-10	52	45.6983	45.3762	45.7672	45.1236	45.1156	45.747	43.6071	43.4183	43.9258		45.6139	45.3287	43.6504		0.120503	0.209146	0.148094
2007-08-22	64	45.4661	44.5046	44.9968	44.9858	44.5839	45.5588	43.6806	42.7159	43.6823		44.9892	45.0428	43.3596		0.277587	0.28287	0.32185
2007-09-05	78	44.4878	43.4093	44.4842	46.8196	45.7906	46.4387	43.4797	41.5614	44.1749		44.1271	46.3496	43.072		0.358902	0.300366	0.781507
2007-09-22	96	44.59	44.327	45.3552	45.2863	44.4952	45.3745	43.8074	42.5175	44.1425		44.7574	45.052	43.4891		0.308391	0.279562	0.495354
2007-10-17	121	44.3015	44.6876	45.3184	43.7452	43.2085	44.4223	44.0267	41.7894	44.8379		44.7692	43.792	43.5513		0.296373	0.351174	0.911559
Surface area（cm2）
2007-07-22	33	166.707	152.901	234.679	172.81	145.982	233.696	293.724	257.622	393.989
2007-07-30	41	557.412	475.404	729.393	257.202	223.509	355.407	1337.19	1267.01	1403.35
2007-08-10	52	1275.18	1267.61	1519.65	978.399	1022.23	1203.59	2599.07	2457.59	3626.5
2007-08-22	64	1869.16	1956.67	2326.38	1458.05	1377.69	1870.73	4908.91	4571.39	5941.57
2007-09-05	78	1950.03	1739.02	2733.95	2228.59	2193.92	2904.93	6412.97	5450.83	8547.11
2007-09-22	96	1580.11	1470.72	2236.97	2106.44	1974.05	1818.14	5969.51	5011.31	8051.28
2007-10-17	121	1262.98	1140.37	1841.93	1665.87	1564.64	1437.88	4711.65	3892.7	6931.47
Length	TLR
		1	2	3	1	2	3	1	2	3
2007-07-22	33	0.1886	0.179645	0.2545	0.2159	0.2368	0.2681	0.4404	0.3924	0.6364		0.207582	0.240267	0.489733		0.0236013	0.0151682	0.0746309
2007-07-30	41	0.676594	0.7145	0.8443	0.3927	0.3359	0.5922	2.253	2.3659	2.4902		0.745131	0.440267	2.3697		0.0507775	0.0777161	0.0685001
2007-08-10	52	1.876	1.889	2.6312	1.4821	1.3614	1.8359	4.466	4.1223	6.2316		2.13207	1.5598	4.93997		0.249595	0.142379	0.653394
2007-08-22	64	2.554	2.3345	3.2719	2.102	2.2193	2.9679	8.5467	8.4516	10.9309		2.72013	2.42973	9.30973		0.283066	0.271206	0.811048
2007-09-05	78	2.8363	2.384	3.9295	2.6069	2.4176	3.6449	11.7814	10.5761	16.1018		3.04993	2.8898	12.8198		0.458756	0.381484	1.6775
2007-09-22	96	2.3064	2.114	2.8394	2.7563	2.5886	2.3046	10.5564	7.6915	15.0521		2.41993	2.54983	11.1		0.216963	0.131827	2.14214
2007-10-17	121	1.5558	1.6202	1.8631	2.1772	2.0551	1.8264	8.8849	8.3412	12.3243		1.6797	2.01957	9.85013		0.0935655	0.102814	1.247
Mean diameter（mm）
		1	2	3	1	2	3	1	2	3
2007-07-22	33	145.198	144.808	147.495	146.698	144.495	148.911	163.372	163.933	168.362		145.834	146.701	165.223		0.838335	1.27482	1.57811
2007-07-30	41	144.942	143.349	148.043	146.8	144.539	149.07	166.201	164.581	166.387		145.445	146.803	165.723		1.37819	1.30799	0.573566
2007-08-10	52	147.3	144.812	158.762	148.1	145.376	150.83	168.197	161.724	174.681		150.292	148.102	168.201		4.29575	1.57438	3.74039
2007-08-22	64	146.497	143.309	149.695	147.801	144.311	151.294	170.401	164.634	176.157		146.5	147.802	170.398		1.84342	2.01588	3.32649
2007-09-05	78	143.001	140.087	145.921	147.501	144.457	150.55	169.099	158.092	180.112		143.003	147.503	169.101		1.68393	1.75878	6.35651
2007-09-22	96	142.299	139.119	145.486	147.866	146.998	148.185	169.099	159.102	179.101		142.302	147.683	169.101		1.8382	0.354681	5.77316
2007-10-17	121	144.102	140.764	147.435	148.193	147.498	148.192	167.002	161.402	172.597		144.1	147.961	167		1.92552	0.23175	3.23178
Surface area（cm2）
		1	2	3	1	2	3	1	2	3
2007-07-22	33	85.9869	81.6838	117.868	99.4507	107.439	125.358	225.921	201.988	336.437
2007-07-30	41	307.929	321.608	392.478	181.016	152.449	277.196	1175.78	1222.66	1301.02
2007-08-10	52	867.693	858.949	1311.69	689.225	621.454	869.494	2358.67	2093.36	3418.03
2007-08-22	64	1174.84	1050.5	1537.93	975.531	1005.64	1409.94	4572.99	4369.07	6046.26
2007-09-05	78	1273.57	1048.66	1800.46	1207.39	1096.61	1723.04	6255.58	5250.07	9106.38
2007-09-22	96	1030.55	923.464	1297.12	1279.75	1194.83	1072.33	5605.15	3842.53	8464.96
2007-10-17	121	703.968	716.129	862.513	1013.11	951.803	849.867	4659.12	4227.34	6679.21
Length	NR
2007-07-22	33	0.1401	0.112576	0.1552	0.1103	0.0973	0.1216	0.15684	0.0976911	0.1879		0.135959	0.109733	0.147477		0.0124774	0.00702053	0.0264585
2007-07-30	41	0.403229	0.3635	0.4363	0.1602	0.1332	0.1865	0.6203	0.5952	0.6174		0.40101	0.159967	0.610967		0.0210448	0.0153868	0.00792766
2007-08-10	52	0.7502	0.754	0.8939	0.6601	0.5607	0.7588	1.31	1.1071	1.5129		0.799367	0.659867	1.31		0.0472794	0.0571867	0.117144
2007-08-22	64	1.24	1.047	1.4324	0.8402	0.7037	0.9765	1.97	1.7142	2.2262		1.2398	0.840133	1.97013		0.111255	0.0787506	0.147802
2007-09-05	78	1.2002	0.9888	1.4105	1.1801	1.0056	1.3542	2.8498	2.2976	3.4033		1.19983	1.17997	2.85023		0.121734	0.100632	0.319188
2007-09-22	96	1.0998	0.933	1.268	0.9703	0.8864	1.0024	2.7201	2.2479	3.1926		1.10027	0.953033	2.7202		0.0967065	0.0345813	0.272711
2007-10-17	121	1.02	0.8553	1.1846	0.8441	0.7461	0.8971	2.4303	1.9421	2.9186		1.01997	0.8291	2.43033		0.0950607	0.0442305	0.281891
Mean diameter
2007-07-22	33	545.399	538.378	552.415	489.8	482.77	496.822	661.501	612.036	710.97		545.397	489.797	661.503		4.05225	4.05638	28.5598
2007-07-30	41	552.202	545.259	562.131	533.5	525.552	541.445	672.5	616.121	728.875		553.197	533.499	672.498		4.89581	4.58812	32.5494
2007-08-10	52	550.303	548.135	570.457	525.001	511.23	538.772	726	677.187	774.806		556.298	525.001	725.998		7.10682	7.95075	28.1804
2007-08-22	64	513	504.544	521.462	528.901	520.931	536.871	743.298	651.97	834.628		513.002	528.901	743.299		4.88375	4.60142	52.7288
2007-09-05	78	505.698	487.845	523.559	510.698	492.245	529.161	719.899	667.052	772.744		505.701	510.701	719.898		10.3097	10.657	30.5107
2007-09-22	96	532.398	522.093	542.709	486.301	477.135	495.457	703.498	631.471	775.535		532.4	486.298	703.501		5.95133	5.28913	41.5878
2007-10-17	121	548.698	539.766	557.634	529.597	521.291	537.912	733.997	663.616	804.383		548.699	529.6	733.999		5.15782	4.79819	40.6358
Surface area（cm2）
2007-07-22	33	239.929	190.311	269.207	169.638	147.497	189.699	325.774	187.742	419.477
2007-07-30	41	699.165	622.353	770.109	268.365	219.811	317.076	1309.86	1151.49	1413.02
2007-08-10	52	1296.31	1297.74	1601.18	1088.18	900.071	1283.7	2986.33	2354.1	3680.72
2007-08-22	64	1997.42	1658.73	2345.4	1395.36	1151.06	1646.16	4597.89	3509.29	5834.27
2007-09-05	78	1905.79	1514.68	2318.83	1892.4	1554.3	2250.09	6441.93	4812.42	8257.82
2007-09-22	96	1838.57	1529.54	2160.81	1481.63	1328.01	1559.47	6008.66	4457.18	7774.55
2007-10-17	121	1757.37	1449.62	2074.2	1403.68	1221.26	1515.24	5601.24	4046.86	7371.69
Surface area（cm2）	total	492.622	424.896	621.754	441.898	400.918	548.753	845.419	647.352	1149.9
		1564.51	1419.37	1891.98	706.584	595.769	949.679	3822.82	3641.15	4117.39
		3439.18	3424.31	4432.52	2755.8	2543.75	3356.78	7944.06	6905.05	10725.2
		5041.42	4665.9	6209.71	3828.94	3534.39	4926.82	14079.8	12449.7	17822.1
		5129.38	4302.36	6853.24	5328.38	4844.84	6878.07	19110.5	15513.3	25911.3
		4449.23	3923.72	5694.9	4867.82	4496.88	4449.94	17583.3	13311	24290.8
		3724.32	3306.12	4778.64	4082.67	3737.7	3802.99	14972	12166.9	20982.4
Surface area
FLR
2007-07-22	33	166.707	152.901	234.679	172.81	145.982	233.696	293.724	257.622	393.989		184.762	184.162	315.112		25.2744	25.9494	40.7924
2007-07-30	41	557.412	475.404	729.393	257.202	223.509	355.407	1337.19	1267.01	1403.35		587.403	278.706	1335.85		74.8382	39.5644	39.364
2007-08-10	52	1275.18	1267.61	1519.65	978.399	1022.23	1203.59	2599.07	2457.59	3626.5		1354.15	1068.07	2894.39		82.7809	68.9309	368.329
2007-08-22	64	1869.16	1956.67	2326.38	1458.05	1377.69	1870.73	4908.91	4571.39	5941.57		2050.74	1568.82	5140.62		140.118	152.724	412.158
2007-09-05	78	1950.03	1739.02	2733.95	2228.59	2193.92	2904.93	6412.97	5450.83	8547.11		2141	2442.48	6803.63		302.668	231.442	914.914
2007-09-22	96	1580.11	1470.72	2236.97	2106.44	1974.05	1818.14	5969.51	5011.31	8051.28		1762.6	1966.21	6344.03		239.28	83.3176	897.32
2007-10-17	121	1262.98	1140.37	1841.93	1665.87	1564.64	1437.88	4711.65	3892.7	6931.47		1415.09	1556.13	5178.6		216.333	65.9542	907.756
TLR
2007-07-22	33	85.9869	81.6838	117.868	99.4507	107.439	125.358	225.921	201.988	336.437		95.1795	110.749	254.782		11.412	7.65977	41.4082
2007-07-30	41	307.929	321.608	392.478	181.016	152.449	277.196	1175.78	1222.66	1301.02		340.672	203.554	1233.15		26.2023	37.7335	36.5327
2007-08-10	52	867.693	858.949	1311.69	689.225	621.454	869.494	2358.67	2093.36	3418.03		1012.78	726.724	2623.35		149.477	74.0171	404.651
2007-08-22	64	1174.84	1050.5	1537.93	975.531	1005.64	1409.94	4572.99	4369.07	6046.26		1254.42	1130.37	4996.11		146.226	140.054	528.366
2007-09-05	78	1273.57	1048.66	1800.46	1207.39	1096.61	1723.04	6255.58	5250.07	9106.38		1374.23	1342.35	6870.68		222.786	193.014	1154.92
2007-09-22	96	1030.55	923.464	1297.12	1279.75	1194.83	1072.33	5605.15	3842.53	8464.96		1083.71	1182.3	5970.88		111.091	60.2028	1346.85
2007-10-17	121	703.968	716.129	862.513	1013.11	951.803	849.867	4659.12	4227.34	6679.21		760.87	938.26	5188.56		50.9425	47.6083	755.679
NR
2007-07-22	33	239.929	190.311	269.207	169.638	147.497	189.699	325.774	187.742	419.477		233.149	168.945	310.998		23.0263	12.1875	67.3028
2007-07-30	41	699.165	622.353	770.109	268.365	219.811	317.076	1309.86	1151.49	1413.02		697.209	268.417	1291.45		42.6647	28.078	76.0582
2007-08-10	52	1296.31	1297.74	1601.18	1088.18	900.071	1283.7	2986.33	2354.1	3680.72		1398.41	1090.65	3007.05		101.387	110.75	383.103
2007-08-22	64	1997.42	1658.73	2345.4	1395.36	1151.06	1646.16	4597.89	3509.29	5834.27		2000.51	1397.53	4647.15		198.23	142.927	671.618
2007-09-05	78	1905.79	1514.68	2318.83	1892.4	1554.3	2250.09	6441.93	4812.42	8257.82		1913.1	1898.93	6504.06		232.167	200.884	995.086
2007-09-22	96	1838.57	1529.54	2160.81	1481.63	1328.01	1559.47	6008.66	4457.18	7774.55		1842.97	1456.37	6080.13		182.246	68.0006	958.311
2007-10-17	121	1757.37	1449.62	2074.2	1403.68	1221.26	1515.24	5601.24	4046.86	7371.69		1760.4	1380.06	5673.26		180.307	85.6843	960.471

## Sheet: EXP  2
		V1			V2			V3				Average				SE
	FLR	replicate			replicate			replicate
Length	days after transplanting	1	2	3	1	2	3	1	2	3		V1	V2	V3		V1	V2	V3
2009-07-24	34	3.282	3.1694	3.6062	3.21	3.0172	3.4602	5.2758	4.8061	5.9167		3.35253	3.22913	5.33287		0.130932	0.12824	0.32187
2009-08-06	47	5.3339	4.9762	6.0844	6.3015	5.6586	7.1355	16.2134	15.2415	17.8059		5.46483	6.3652	16.4203		0.32654	0.427532	0.74747
2009-08-20	61	15.4219	16.6138	18.2032	13.5929	14.0356	16.643	29.2807	31.9872	37.5426		16.7463	14.7572	32.9368		0.805621	0.951538	2.43181
2009-09-01	73	21.1173	22.0204	25.6329	17.6355	17.9982	22.1749	44.0603	51.0045	51.8031		22.9235	19.2695	48.956		1.37954	1.45645	2.45867
2009-09-14	86	17.6754	15.1895	25.4189	16.0779	12.7946	23.6245	48.2669	52.3844	64.082		19.4279	17.499	54.9111		3.08024	3.20605	4.737
2009-09-27	99	15.0514	11.7917	19.7246	14.9852	10.8107	21.1537	39.9089	44.4814	57.6244		15.5226	15.6499	47.3382		2.30212	3.00421	5.30977
2009-10-13	115	11.0087	10.0857	15.0439	12.1092	9.9083	17.7806	36.3714	34.0215	51.7957		12.0461	13.266	40.7295		1.5224	2.34499	5.57451
Mean diameter
	days after transplanting
2009-07-24	34	46.1431	46.1589	46.5907	45.2445	45.1567	45.4952	44.8212	44.7603	45.1206		46.2976	45.2988	44.9007		0.146638	0.101418	0.111347
2009-08-06	47	46.2015	45.7854	46.6176	46.0022	45.5667	46.4378	45.2008	44.2502	46.1514		46.2015	46.0022	45.2008		0.240235	0.251465	0.548829
2009-08-20	61	45.6872	45.9705	46.3419	45.0554	44.8568	45.6834	44.2164	44.5672	45.0222		45.9999	45.1985	44.6019		0.189565	0.24912	0.233262
2009-09-01	73	44.915	45.3525	45.6282	46.103	45.931	46.5717	44.3502	44.178	45.2669		45.2986	46.2019	44.5984		0.207642	0.191451	0.337943
2009-09-14	86	44.6835	44.4787	45.2323	45.3047	44.9545	45.9393	43.4261	42.6704	44.4029		44.7982	45.3995	43.4998		0.224974	0.288212	0.501485
2009-09-27	99	45.6107	45.5877	46.194	45.472	45.3785	45.9556	44.1334	44.326	44.7334		45.7975	45.602	44.3976		0.198378	0.178832	0.176866
2009-10-13	115	45.1489	44.9587	46.0952	45.5101	45.2083	46.6871	44.1303	43.5355	45.2365		45.4009	45.8018	44.3008		0.351449	0.451126	0.498379
Surface area（cm2）
		475.527	459.369	527.568	456.037	427.815	494.307	742.509	675.485	838.27
		773.803	715.409	890.63	910.232	809.629	1040.46	2301.18	2117.74	2580.35
		2212.39	2398.16	2648.81	1923.04	1976.92	2387.37	4065.32	4476.32	5307.39
		2978.24	3135.86	3672.49	2552.98	2595.76	3242.75	6135.82	7075.29	7363.19
		2479.97	2121.41	3610.23	2287.19	1806.05	3407.82	6581.58	7018.73	8934.64
		2155.63	1687.93	2861.04	2139.62	1540.4	3052.49	5530.53	6191.08	8094.09
		1560.68	1423.8	2177.44	1730.43	1406.52	2606.59	5039.95	4650.79	7357.2
Length	TLR
		1	2	3	1	2	3	1	2	3
2009-07-24	34	0.8815	0.8525	0.9602	0.7216	0.6749	0.8115	1.3123	1.448	1.5168		0.898067	0.736	1.4257		0.0321749	0.040085	0.0600778
2009-08-06	47	1.4014	1.33	1.8194	1.3449	1.3007	1.7493	3.8488	5.1833	5.5107		1.51693	1.46497	4.8476		0.152631	0.142738	0.508265
2009-08-20	61	3.777	4.1906	4.497	2.8788	2.89	4.012	7.6143	9.4439	10.6641		4.15487	3.26027	9.24077		0.208613	0.375881	0.886241
2009-09-01	73	4.4921	4.8676	5.7483	3.7315	3.5029	5.1355	10.4423	14.237	14.7751		5.036	4.1233	13.1515		0.372281	0.510384	1.36346
2009-09-14	86	3.4183	3.1848	4.9578	3.1725	2.5038	4.9823	11.3082	13.5778	16.9441		3.85363	3.55287	13.9434		0.556183	0.740326	1.63718
2009-09-27	99	2.4656	1.4934	4.2143	2.7221	1.7256	4.5066	8.6142	9.9568	14.7308		2.72443	2.98477	11.1006		0.796047	0.813477	1.85602
2009-10-13	115	1.5235	1.4181	2.6902	2.5216	1.7933	3.926	7.3834	9.6551	10.5801		1.87727	2.74697	9.2062		0.407604	0.625885	0.949712
Mean diameter
	days after transplanting
2009-07-24	34	144.447	143.413	150.036	147.778	146.47	152.754	160.283	157.62	168.104		145.965	149.001	162.002		2.05723	1.91425	3.14622
2009-08-06	47	146.179	144.485	153.3	145.574	144.049	151.374	166.505	160.117	177.262		147.988	146.999	167.961		2.70052	2.23132	5.00261
2009-08-20	61	144.671	143.995	149.342	146.86	145.846	151.283	163.845	159.412	171.738		146.003	147.996	164.998		1.68092	1.66899	3.60443
2009-09-01	73	144.375	143.195	150.39	148.188	147.597	154.197	164.058	161.257	172.677		145.987	149.994	165.997		2.22774	2.10858	3.43622
2009-09-14	86	140.253	138.614	147.127	145.192	143.038	152.766	166.972	161.598	177.433		141.998	146.999	168.668		2.60794	2.9498	4.64918
2009-09-27	99	141.049	138.981	145.969	146.254	144.441	153.31	166.69	162.647	174.627		142	148.001	167.988		2.07254	2.70521	3.51879
2009-10-13	115	140.74	136.449	148.698	145.971	141.533	153.488	169.427	164.342	179.202		141.962	146.997	170.99		3.58816	3.48932	4.36015
Surface area（cm2）
Surface area	total	399.817	383.895	452.364	334.839	310.397	389.234	660.465	716.654	800.638
		643.246	603.398	875.788	614.757	588.326	831.469	2012.25	2606	3067.27
		1715.77	1894.75	2108.79	1327.53	1323.5	1905.81	3917.35	4727.19	5750.68
		2036.44	2188.63	2714.48	1736.3	1623.43	2486.5	5379.26	7208.85	8011.12
		1505.4	1386.18	2290.41	1446.35	1124.56	2389.93	5928.8	6889.63	9440.25
		1092	651.722	1931.6	1250.09	782.636	2169.44	4508.72	5085.04	8077.32
		673.273	607.587	1256.08	1155.77	796.965	1892.15	3927.97	4982.36	5953.35
Length	NR
2009-07-24	34	0.3416	0.3456	0.3762	0.3215	0.323	0.3524	0.4273	0.4472	0.5207		0.354467	0.3323	0.465067		0.0109278	0.0100593	0.0284037
2009-08-06	47	0.5916	0.5764	0.6523	0.5426	0.4285	0.7437	0.9973	1.0247	1.3667		0.606767	0.5716	1.12957		0.0231857	0.0921385	0.11883
2009-08-20	61	1.3012	1.2479	1.3905	1.0102	0.9331	1.1264	1.6116	1.9133	2.1516		1.3132	1.02323	1.89217		0.0416	0.0561801	0.156242
2009-09-01	73	1.6472	1.6735	2.008	1.562	1.4957	1.8419	3.0216	2.7397	3.1795		1.77623	1.6332	2.98027		0.116132	0.106091	0.12863
2009-09-14	86	1.5806	1.2236	1.9376	1.4742	1.125	1.8235	2.5445	3.1955	3.6956		1.5806	1.47423	3.1452		0.206114	0.20164	0.333244
2009-09-27	99	1.4437	1.2604	1.6271	1.3333	1.0517	1.6148	2.2563	2.8109	3.3937		1.44373	1.33327	2.8203		0.105857	0.162553	0.328373
2009-10-13	115	1.1032	1.1324	1.2826	1.1669	1.0896	1.4238	2.1598	2.872	2.9873		1.17273	1.22677	2.67303		0.0555763	0.101012	0.258766
Mean diameter
	days after transplanting
2009-07-24	34	561.472	549.824	586.696	513.706	508.193	541.097	581.91	570.929	632.158		565.997	520.998	594.999		10.8817	10.1743	18.8479
2009-08-06	47	560.185	533.763	595.049	567.936	556.747	603.312	721.644	658.82	797.541		562.999	575.998	726.002		17.7476	14.0336	40.1047
2009-08-20	61	581.898	567.912	608.192	593.774	600.805	632.419	719.565	710.917	774.522		586.001	608.999	735.001		11.8076	11.8845	19.9175
2009-09-01	73	557.928	543.881	599.187	549.78	554.77	578.447	675.108	644.193	732.693		566.999	560.999	683.998		16.597	8.84228	25.9314
2009-09-14	86	521.35	527.219	547.42	514.329	509.553	533.115	708.009	611.449	819.535		531.996	518.999	712.998		7.89583	7.19145	60.1211
2009-09-27	99	533.32	519.28	555.405	507.177	498.264	545.554	693.015	651.09	770.892		536.002	516.998	704.999		10.5142	14.5078	35.099
2009-10-13	115	514.17	484.289	567.535	514.748	498.947	549.315	703.951	663.742	798.306		521.998	521.004	722		24.3478	14.8725	39.8798
Surface area
		602.248	596.66	693.045	518.591	515.419	598.743	780.761	801.703	1033.58
		1040.61	966.056	1218.79	967.629	749.098	1408.87	2259.84	2119.79	3422.6
		2377.5	2225.31	2655.47	1883.47	1760.32	2236.8	3641.3	4271.02	5232.69
		2885.72	2857.98	3777.94	2696.49	2605.48	3345.49	6405.31	5541.77	7314.93
		2587.5	2025.63	3330.54	2380.82	1800	3052.51	5656.8	6135.2	9510.04
		2417.66	2055.13	2837.62	2123.33	1645.43	2766.21	4909.86	5746.67	8214.79
		1781.11	1722	2285.67	1886.07	1707.07	2455.84	4774.03	5985.68	7488.21
total surface area		1477.59	1439.92	1672.98	1309.47	1253.63	1482.28	2183.73	2193.84	2672.49
		2457.66	2284.86	2985.21	2492.62	2147.05	3280.79	6573.27	6843.53	9070.22
		6305.66	6518.22	7413.08	5134.04	5060.74	6529.98	11624	13474.5	16290.8
		7900.4	8182.47	10164.9	6985.77	6824.67	9074.74	17920.4	19825.9	22689.2
		6572.88	5533.22	9231.18	6114.36	4730.6	8850.25	18167.2	20043.6	27884.9
		5665.28	4394.78	7630.25	5513.03	3968.47	7988.15	14949.1	17022.8	24386.2
		4015.06	3753.39	5719.19	4772.27	3910.56	6954.58	13742	15618.8	20798.8
Surface area（cm2）
FLR
2009-07-24	34	475.527	459.369	527.568	456.037	427.815	494.307	742.509	675.485	838.27		487.488	459.386	752.088		20.5757	19.2674	47.2356
2009-08-06	47	773.803	715.409	890.63	910.232	809.629	1040.46	2301.18	2117.74	2580.35		793.281	920.107	2333.09		51.5109	66.818	134.494
2009-08-20	61	2212.39	2398.16	2648.81	1923.04	1976.92	2387.37	4065.32	4476.32	5307.39		2419.79	2095.78	4616.34		126.447	146.624	365.325
2009-09-01	73	2978.24	3135.86	3672.49	2552.98	2595.76	3242.75	6135.82	7075.29	7363.19		3262.19	2797.16	6858.1		210.133	223.136	370.58
2009-09-14	86	2479.97	2121.41	3610.23	2287.19	1806.05	3407.82	6581.58	7018.73	8934.64		2737.2	2500.35	7511.65		448.618	474.516	722.601
2009-09-27	99	2155.63	1687.93	2861.04	2139.62	1540.4	3052.49	5530.53	6191.08	8094.09		2234.86	2244.17	6605.23		340.957	439.622	768.461
2009-10-13	115	1560.68	1423.8	2177.44	1730.43	1406.52	2606.59	5039.95	4650.79	7357.2		1720.64	1914.51	5682.65		231.792	358.449	844.778
TLR
2009-07-24	34	399.817	383.895	452.364	334.839	310.397	389.234	660.465	716.654	800.638		412.025	344.824	725.919		20.6864	23.2993	40.7288
2009-08-06	47	643.246	603.398	875.788	614.757	588.326	831.469	2012.25	2606	3067.27		707.478	678.184	2561.84		84.9379	77.0211	305.359
2009-08-20	61	1715.77	1894.75	2108.79	1327.53	1323.5	1905.81	3917.35	4727.19	5750.68		1906.44	1518.95	4798.41		113.606	193.435	530.432
2009-09-01	73	2036.44	2188.63	2714.48	1736.3	1623.43	2486.5	5379.26	7208.85	8011.12		2313.18	1948.74	6866.41		205.402	270.845	778.807
2009-09-14	86	1505.4	1386.18	2290.41	1446.35	1124.56	2389.93	5928.8	6889.63	9440.25		1727.33	1653.61	7419.56		283.635	379.697	1047.73
2009-09-27	99	1092	651.722	1931.6	1250.09	782.636	2169.44	4508.72	5085.04	8077.32		1225.11	1400.72	5890.36		375.415	407.36	1106.06
2009-10-13	115	673.273	607.587	1256.08	1155.77	796.965	1892.15	3927.97	4982.36	5953.35		845.647	1281.63	4954.56		206.092	322.355	584.841
NR
2009-07-24	34	602.248	596.66	693.045	518.591	515.419	598.743	780.761	801.703	1033.58		630.651	544.251	872.014		31.2385	27.2612	81.0074
2009-08-06	47	1040.61	966.056	1218.79	967.629	749.098	1408.87	2259.84	2119.79	3422.6		1075.15	1041.86	2600.74		74.9751	194.042	412.911
2009-08-20	61	2377.5	2225.31	2655.47	1883.47	1760.32	2236.8	3641.3	4271.02	5232.69		2419.43	1960.2	4381.67		125.934	142.798	462.713
2009-09-01	73	2885.72	2857.98	3777.94	2696.49	2605.48	3345.49	6405.31	5541.77	7314.93		3173.88	2882.49	6420.67		302.137	232.988	511.925
2009-09-14	86	2587.5	2025.63	3330.54	2380.82	1800	3052.51	5656.8	6135.2	9510.04		2647.89	2411.11	7100.68		377.903	361.885	1212.57
2009-09-27	99	2417.66	2055.13	2837.62	2123.33	1645.43	2766.21	4909.86	5746.67	8214.79		2436.8	2178.33	6290.44		226.087	324.708	992.036
2009-10-13	115	1781.11	1722	2285.67	1886.07	1707.07	2455.84	4774.03	5985.68	7488.21		1929.59	2016.33	6082.64		178.854	225.75	785.014

## Sheet: EXP  3
		N1			N2			N3				Average				SE
	FLR	replicate			replicate			replicate
Length (100m)	days after transplanting	1	2	3	1	2	3	1	2	3		N1	N2	N3		N1	N2	N3
2007-07-19	30	0.5694	0.532	0.4741	0.8533	0.8385	0.7941	1.0609	1.0044	0.9322		0.525167	0.828633	0.999167		0.0277221	0.0177874	0.0372445
2007-07-28	37	1.5254	1.4745	1.3685	1.9177	1.9052	1.7871	2.7875	2.7733	2.5999		1.45613	1.87	2.72023		0.0462147	0.0416068	0.0603061
2007-08-07	48	2.3559	2.2499	2.0559	4.2421	4.2129	3.9553	8.2923	8.2074	8.0385		2.22057	4.13677	8.1794		0.0878357	0.091124	0.0745914
2007-08-17	58	5.0304	4.6124	4.0262	8.0637	7.8486	7.2558	12.908	12.7786	12.0269		4.55633	7.7227	12.5712		0.29124	0.241567	0.274685
2007-08-29	70	6.3725	5.8057	5.0426	15.0085	14.2318	12.6878	19.2995	17.6915	15.1501		5.74027	13.976	17.3804		0.385301	0.682025	1.20789
2007-09-09	82	6.9441	6.1124	5.0597	16.9095	15.8399	14.2113	23.5098	21.3985	18.57		6.03873	15.6536	21.1594		0.545225	0.784455	1.431
2007-09-22	96	6.051	5.7109	5.1292	14.8133	14.1291	12.761	21.1169	19.6946	17.5949		5.63037	13.9011	19.4688		0.26913	0.603313	1.02296
2007-10-05	109	5.9617	5.0585	3.8723	13.5789	12.4553	10.794	21.093	19.2156	16.3912		4.96417	12.2761	18.8999		0.604999	0.808911	1.36644
2007-10-17	121	4.426	3.7063	2.8439	12.1278	11.5323	10.3084	17.0665	16.3183	14.615		3.65873	11.3228	15.9999		0.457332	0.535556	0.725369
Mean diameter(μm)
	days after transplanting
2007-07-19	30	45.4136	43.9467	46.9627	48.4819	46.8418	49.6393	49.5146	47.8517	50.8547		45.441	48.321	49.407		0.870752	0.811566	0.868559
2007-07-28	37	45.7185	44.545	45.6215	47.7228	46.7346	47.8536	48.4147	47.396	48.6963		45.295	47.437	48.169		0.376044	0.353224	0.394956
2007-08-07	48	44.4661	43.5727	44.8763	45.6904	44.6495	45.968	46.7587	45.1579	46.9774		44.305	45.436	46.298		0.384838	0.401316	0.573535
2007-08-17	58	44.3003	43.6837	44.19	45.5828	44.8638	45.5403	46.895	46.0472	46.5848		44.058	45.329	46.509		0.189839	0.232907	0.247656
2007-08-29	70	45.7589	45.0738	45.3883	45.3359	44.2649	45.3542	44.7484	43.6778	44.7139		45.407	44.985	44.38		0.197992	0.360089	0.351258
2007-09-09	82	46.0109	45.1981	45.837	45.4372	44.4574	45.5434	45.7314	44.819	45.3796		45.682	45.146	45.31		0.247103	0.345662	0.265676
2007-09-22	96	46.0392	45.2147	45.999	45.2863	44.4952	45.3745	44.8553	44.0667	44.3709		45.751	45.052	44.431		0.268384	0.279562	0.229622
2007-10-05	109	43.754	43.7332	44.2068	44.02	43.5103	44.8297	43.53	43.0707	44.2563		43.898	44.12	43.619		0.154517	0.384146	0.345134
2007-10-17	121	44.0152	43.8231	44.4016	43.7452	43.2085	44.4223	45.112	44.4306	46.0093		44.08	43.792	45.184		0.170109	0.351174	0.45715
Surface area（cm2）		81.1957	73.4121	69.9122	129.901	123.329	123.774	164.944	150.915	148.857
		218.98	206.24	196.04	287.367	279.582	268.53	423.762	412.732	397.541
		328.939	307.827	289.7	608.605	590.646	570.906	1217.49	1163.77	1185.75
		699.743	632.668	558.662	1154.16	1105.65	1037.55	1900.71	1847.63	1759.25
		915.62	821.691	718.668	2136.53	1978.1	1806.9	2711.77	2426.36	2127.1
		1003.24	867.484	728.233	2412.53	2211.19	2032.31	3375.93	3011.45	2646.08
		874.751	810.8	740.846	2106.44	1974.05	1818.14	2974.22	2725.13	2451.4
		819.063	694.645	537.511	1876.91	1701.67	1519.42	2883.08	2598.76	2277.8
		611.707	510.004	396.499	1665.87	1564.64	1437.88	2417.5	2276.6	2111.42
Length	TLR
2007-07-19	30	0.0964	0.0905	0.081	0.1912	0.1788	0.1599	0.2468	0.2201	0.1867		0.0893	0.176633	0.217867		0.0044859	0.00910024	0.0173853
2007-07-28	37	0.3084	0.2891	0.2579	0.3966	0.3787	0.3425	0.6043	0.558	0.4877		0.285133	0.3726	0.55		0.0147124	0.0159124	0.0338964
2007-08-07	48	0.43	0.4108	0.372	0.9506	0.9019	0.8015	1.6827	1.4664	1.1809		0.404267	0.884667	1.44333		0.0170589	0.0438955	0.145316
2007-08-17	58	1.0265	0.887	0.716	1.6841	1.5326	1.3084	2.8797	2.5532	2.1388		0.8765	1.50837	2.5239		0.0897872	0.10913	0.214381
2007-08-29	70	1.133	1.0767	0.969	2.903	2.7187	2.444	4.0643	3.5942	3.012		1.05957	2.68857	3.55683		0.0481115	0.133356	0.304347
2007-09-09	82	1.3772	1.306	1.1918	3.343	3.1665	2.8303	4.8893	4.2395	3.4451		1.29167	3.11327	4.1913		0.0539981	0.150378	0.417601
2007-09-22	96	1.2296	1.1756	1.0656	2.7563	2.5886	2.3046	3.8462	3.5125	3.0395		1.15693	2.54983	3.46607		0.048254	0.131827	0.234029
2007-10-05	109	1.1962	0.9939	0.7531	2.7198	2.48	2.1467	4.3344	3.7772	3.0669		0.981067	2.44883	3.72617		0.128073	0.166172	0.366784
2007-10-17	121	0.8859	0.844	0.7617	2.1772	2.0551	1.8264	3.8105	3.2997	2.6245		0.830533	2.01957	3.2449		0.0364802	0.102814	0.343463
Mean diameter
	days after transplanting
2007-07-19	30	144.808	142.214	146.699	147.152	144.84	148.627	145.524	139.886	150.547		144.574	146.873	145.319		1.29999	1.102	3.07918
2007-07-28	37	145.868	143.891	147.197	146.741	145.951	146.977	144.647	139.368	149.437		145.652	146.556	144.484		0.960372	0.310184	2.90796
2007-08-07	48	147.887	147.015	148.019	148.293	147.338	148.75	146.599	145.401	147.248		147.64	148.127	146.416		0.31502	0.415992	0.541179
2007-08-17	58	149.157	148.269	149.214	148.884	147.952	149.067	146.083	145.088	146.295		148.88	148.634	145.822		0.3061	0.345212	0.371905
2007-08-29	70	147.281	145.934	147.984	147.437	146.809	147.505	147.699	145.99	148.766		147.066	147.25	147.485		0.601502	0.221608	0.808553
2007-09-09	82	147.809	147.219	147.779	147.58	147.011	147.648	148.281	145.274	150.515		147.602	147.413	148.023		0.191796	0.201926	1.5185
2007-09-22	96	147.304	146.433	147.469	147.866	146.998	148.185	147.622	144.838	149.902		147.069	147.683	147.454		0.321403	0.354681	1.46441
2007-10-05	109	149.238	148.271	149.691	147.387	146.692	147.599	148.748	144.734	152.089		149.067	147.226	148.524		0.418838	0.273878	2.12611
2007-10-17	121	149.886	149.087	150.01	148.193	147.498	148.192	146.839	145.607	147.531		149.661	147.961	146.659		0.2891	0.23175	0.562631
Surface area（cm2）（cm2）		43.8329	40.4131	37.3115	88.3454	81.3179	74.6234	112.774	96.6773	88.2563
		141.255	130.621	119.201	182.74	173.553	158.066	274.469	244.189	228.845
		199.676	189.636	172.898	442.637	417.256	374.361	774.582	669.496	546.001
		480.764	412.955	335.47	787.308	711.997	612.422	1320.92	1163.18	982.491
		523.969	493.378	450.264	1343.95	1253.26	1131.97	1884.92	1647.61	1406.98
		639.185	603.721	553.025	1549.15	1461.7	1312.17	2276.46	1933.89	1628.21
		568.734	540.542	493.43	1279.75	1194.83	1072.33	1782.84	1597.45	1430.67
		560.55	462.732	353.98	1258.71	1142.32	994.913	2024.47	1716.61	1464.63
		416.94	395.105	358.785	1013.11	951.803	849.867	1756.93	1508.64	1215.79
Length	NR
2007-07-19	30	0.0397	0.0316	0.0433	0.0856	0.0747	0.0889	0.1066	0.0944	0.1143		0.0382	0.0830667	0.1051		0.00345977	0.00429043	0.00579339
2007-07-28	37	0.0915	0.0746	0.1031	0.1616	0.1452	0.1696	0.3	0.2771	0.3055		0.0897333	0.1588	0.2942		0.00827453	0.00718146	0.00869617
2007-08-07	48	0.1261	0.1076	0.1388	0.3665	0.324	0.3872	0.7304	0.6786	0.7575		0.124167	0.359233	0.722167		0.00905839	0.0186025	0.0231455
2007-08-17	58	0.2377	0.1984	0.2658	0.5885	0.5575	0.5999	1.0249	0.9073	1.1094		0.233967	0.581967	1.01387		0.019546	0.0126682	0.0586015
2007-08-29	70	0.2727	0.223	0.3089	0.9303	0.8637	0.9507	1.408	1.2439	1.4908		0.2682	0.9149	1.3809		0.0248991	0.0262686	0.0725505
2007-09-09	82	0.3129	0.218	0.3935	1.104	0.9967	1.1576	1.6422	1.361	1.8392		0.308133	1.0861	1.61413		0.0507185	0.0473023	0.138756
2007-09-22	96	0.3018	0.2278	0.362	0.9703	0.8864	1.0024	1.4427	1.2268	1.5754		0.2972	0.953033	1.41497		0.0388084	0.0345813	0.101583
2007-10-05	109	0.2924	0.2829	0.2891	0.8797	0.7611	0.9567	1.4919	1.3436	1.5892		0.288133	0.865833	1.4749		0.00278468	0.0568889	0.0714063
2007-10-17	121	0.2609	0.219	0.2932	0.8441	0.7461	0.8971	1.367	1.2511	1.4258		0.2577	0.8291	1.34797		0.0214794	0.0442305	0.0513216
Mean diameter
	days after transplanting	1	2	3	1	2	3	1	2	3
2007-07-19	30	423.523	408.082	450.565	487.351	474.45	507.594	483.591	456.455	520.522		427.39	489.798	486.856		12.4152	9.64564	18.5665
2007-07-28	37	437.486	427.722	462.891	507.851	505.648	526.998	528.561	519.907	553.142		442.7	513.499	533.87		10.4816	6.77946	9.95468
2007-08-07	48	443.812	425.287	478.503	524.564	516.118	540.911	549.583	510.554	598.523		449.201	527.198	552.887		15.5965	7.27714	25.4483
2007-08-17	58	452.8	448.597	473.503	531.983	531.168	550.54	521.928	502.355	557.317		458.3	537.897	527.2		7.69754	6.32593	16.0838
2007-08-29	70	461.41	442.122	493.262	520.344	514.831	541.621	532.502	523.107	561.3		465.598	525.599	538.97		14.9107	8.1675	11.4898
2007-09-09	82	458.27	447.097	483.331	508.147	496.411	527.531	518.421	491.603	559.502		462.899	510.696	523.176		10.713	9.07367	19.7444
2007-09-22	96	468.368	462.098	488.832	491.83	485.956	514.131	514.746	508.631	539.617		473.1	497.306	520.998		8.07178	8.58204	9.47542
2007-10-05	109	473.69	460.954	492.148	507.351	498.238	524.111	519.111	510.02	539.179		475.597	509.9	522.77		9.05514	7.5767	8.61396
2007-10-17	121	501.861	487.986	526.345	525.363	519.138	544.296	516.995	508.724	536.2		505.398	529.599	520.64		11.2136	7.56514	8.13824
Surface area（cm2）		52.7956	40.4915	61.2597	130.992	111.286	141.693	161.87	135.301	186.816
		125.694	100.191	149.853	257.696	230.539	280.65	497.904	452.368	530.613
		175.729	143.689	208.547	603.673	525.078	657.644	1260.44	1087.89	1423.62
		337.96	279.465	395.191	983.046	929.836	1037.04	1679.66	1431.17	1941.42
		395.095	309.583	478.438	1520	1396.23	1616.84	2354.26	2043.18	2627.51
		450.253	306.047	597.199	1761.52	1553.59	1917.5	2673.24	2100.89	3231.18
		443.85	330.535	555.646	1498.48	1352.56	1618.25	2331.84	1959.32	2669.35
		434.911	409.469	446.759	1401.43	1190.72	1574.45	2431.81	2151.73	2690.55
		411.138	335.569	484.579	1392.46	1216.21	1533.22	2219.14	1998.5	2400.57
total surface area		177.824	154.317	168.483	349.238	315.933	340.09	439.588	382.893	423.93
		485.929	437.052	465.094	727.802	683.673	707.246	1196.13	1109.29	1157
		704.345	641.153	671.145	1654.92	1532.98	1602.91	3252.52	2921.16	3155.37
		1518.47	1325.09	1289.32	2924.51	2747.48	2687.02	4901.29	4441.98	4683.16
		1834.68	1624.65	1647.37	5000.48	4627.6	4555.72	6950.95	6117.15	6161.59
		2092.68	1777.25	1878.46	5723.19	5226.48	5261.98	8325.63	7046.22	7505.46
		1887.34	1681.88	1789.92	4884.66	4521.43	4508.71	7088.9	6281.91	6551.43
		1814.52	1566.84	1338.25	4537.05	4034.71	4088.78	7339.35	6467.09	6432.98
		1439.79	1240.68	1239.86	4071.45	3732.66	3820.97	6393.57	5783.74	5727.78
Surface area（cm2）
FLR
2007-07-19	30	81.1957	73.4121	69.9122	129.901	123.329	123.774	164.944	150.915	148.857		74.84	125.668	154.906		3.33461	2.12015	5.05438
2007-07-28	37	218.98	206.24	196.04	287.367	279.582	268.53	423.762	412.732	397.541		207.087	278.493	411.345		6.63594	5.46478	7.6009
2007-08-07	48	328.939	307.827	289.7	608.605	590.646	570.906	1217.49	1163.77	1185.75		308.822	590.052	1189.01		11.3382	10.8868	15.5928
2007-08-17	58	699.743	632.668	558.662	1154.16	1105.65	1037.55	1900.71	1847.63	1759.25		630.358	1099.12	1835.86		40.7431	33.8184	41.257
2007-08-29	70	915.62	821.691	718.668	2136.53	1978.1	1806.9	2711.77	2426.36	2127.1		818.659	1973.84	2421.74		56.8753	95.1808	168.796
2007-09-09	82	1003.24	867.484	728.233	2412.53	2211.19	2032.31	3375.93	3011.45	2646.08		866.32	2218.67	3011.15		79.3907	109.824	210.69
2007-09-22	96	874.751	810.8	740.846	2106.44	1974.05	1818.14	2974.22	2725.13	2451.4		808.799	1966.21	2716.92		38.6682	83.3176	150.981
2007-10-05	109	819.063	694.645	537.511	1876.91	1701.67	1519.42	2883.08	2598.76	2277.8		683.74	1699.34	2586.55		81.4597	103.206	174.836
2007-10-17	121	611.707	510.004	396.499	1665.87	1564.64	1437.88	2417.5	2276.6	2111.42		506.07	1556.13	2268.51		62.1563	65.9542	88.4506
TLR
2007-07-19	30	43.8329	40.4131	37.3115	88.3454	81.3179	74.6234	112.774	96.6773	88.2563		40.5192	81.4289	99.2359		1.8833	3.96158	7.19234
2007-07-28	37	141.255	130.621	119.201	182.74	173.553	158.066	274.469	244.189	228.845		130.359	171.453	249.167		6.36767	7.19966	13.4037
2007-08-07	48	199.676	189.636	172.898	442.637	417.256	374.361	774.582	669.496	546.001		187.403	411.418	663.36		7.81052	19.9246	66.0571
2007-08-17	58	480.764	412.955	335.47	787.308	711.997	612.422	1320.92	1163.18	982.491		409.73	703.909	1155.53		41.9738	50.6471	97.771
2007-08-29	70	523.969	493.378	450.264	1343.95	1253.26	1131.97	1884.92	1647.61	1406.98		489.203	1243.06	1646.5		21.3788	61.4047	137.969
2007-09-09	82	639.185	603.721	553.025	1549.15	1461.7	1312.17	2276.46	1933.89	1628.21		598.643	1441.01	1946.19		25.0015	69.1869	187.235
2007-09-22	96	568.734	540.542	493.43	1279.75	1194.83	1072.33	1782.84	1597.45	1430.67		534.235	1182.3	1603.65		21.9657	60.2028	101.71
2007-10-05	109	560.55	462.732	353.98	1258.71	1142.32	994.913	2024.47	1716.61	1464.63		459.087	1131.98	1735.24		59.6592	76.3257	161.879
2007-10-17	121	416.94	395.105	358.785	1013.11	951.803	849.867	1756.93	1508.64	1215.79		390.277	938.26	1493.79		16.9607	47.6083	156.39
NR
2007-07-19	30	52.7956	40.4915	61.2597	130.992	111.286	141.693	161.87	135.301	186.816		51.5156	127.99	161.329		6.02932	8.90504	14.8738
2007-07-28	37	125.694	100.191	149.853	257.696	230.539	280.65	497.904	452.368	530.613		125.246	256.295	493.628		14.338	14.4827	22.6883
2007-08-07	48	175.729	143.689	208.547	603.673	525.078	657.644	1260.44	1087.89	1423.62		175.989	595.465	1257.32		18.7232	38.4879	96.9287
2007-08-17	58	337.96	279.465	395.191	983.046	929.836	1037.04	1679.66	1431.17	1941.42		337.539	983.309	1684.08		33.4078	30.9488	147.314
2007-08-29	70	395.095	309.583	478.438	1520	1396.23	1616.84	2354.26	2043.18	2627.51		394.372	1511.03	2341.65		48.7456	63.8433	168.8
2007-09-09	82	450.253	306.047	597.199	1761.52	1553.59	1917.5	2673.24	2100.89	3231.18		451.166	1744.2	2668.44		84.0498	105.41	326.295
2007-09-22	96	443.85	330.535	555.646	1498.48	1352.56	1618.25	2331.84	1959.32	2669.35		443.344	1489.76	2320.17		64.9843	76.8212	205.051
2007-10-05	109	434.911	409.469	446.759	1401.43	1190.72	1574.45	2431.81	2151.73	2690.55		430.38	1388.87	2424.7		11.0007	110.952	155.586
2007-10-17	121	411.138	335.569	484.579	1392.46	1216.21	1533.22	2219.14	1998.5	2400.57		410.428	1380.63	2206.07		43.017	91.7046	116.253

## Sheet: EXP 4
		N1			N2			N3				Average				SE
	FLR	replicate			replicate			replicate
Length (100m)	days after transplanting	1	2	3	1	2	3	1	2	3		N1	N2	N3		N1	N2	N3
2008-07-25	32	0.8056	0.7401	0.7312	0.9533	1.0238	0.9216	1.6882	1.4432	1.4024		0.758967	0.966233	1.51127		0.0234578	0.030203	0.0892472
2008-08-07	47	1.2804	1.8449	1.4888	4.4204	5.9047	5.5173	8.0409	11.4153	9.0583		1.53803	5.2808	9.50483		0.164806	0.444498	0.999364
2008-08-20	61	3.2571	4.9136	3.6343	10.9868	12.2272	9.0961	14.9503	18.6103	17.7419		3.935	10.77	17.1008		0.50127	0.910346	1.1041
2008-09-01	73	6.9314	7.9593	7.2427	13.3838	17.0417	15.4738	21.693	22.6729	18.1208		7.3778	15.2998	20.8289		0.304321	1.05952	1.38328
2008-09-14	86	4.681	7.4739	5.7184	13.2995	16.6834	14.2183	18.8092	25.6539	24.2695		5.95777	14.7337	22.9109		0.815076	1.01027	2.08941
2008-09-27	99	3.2501	4.6448	3.8798	10.4904	15.13	11.7451	17.2758	23.4462	17.2103		3.9249	12.4552	19.3108		0.403246	1.38559	2.0678
2008-10-13	115	2.3964	3.7775	2.9673	9.6309	13.2574	10.4118	15.4636	19.7816	15.826		3.04707	11.1	17.0237		0.400679	1.10199	1.3829
Mean diameter(μm)
	days after transplanting
2008-07-25	32	46.5157	45.3023	44.499	49.0812	50.2498	48.461	51.186	49.1952	49.4988		45.439	49.264	49.96		0.58617	0.524409	0.619233
2008-08-07	47	45.418	46.6788	46.1012	46.7595	48.1125	47.121	47.9429	49.3905	48.1125		46.066	47.331	48.482		0.364387	0.404445	0.456897
2008-08-20	61	43.9977	46.1921	44.8372	44.5561	45.6766	46.2973	43.8878	46.4418	45.0934		45.009	45.51	45.141		0.639266	0.509497	0.73766
2008-09-01	73	46.0015	46.8615	44.408	45.5483	46.2366	44.4661	44.5559	46.4971	44.847		45.757	45.417	45.3		0.718737	0.515298	0.60442
2008-09-14	86	45.307	46.133	44.772	45.4239	46.4705	44.4466	45.1961	46.6727	44.1152		45.404	45.447	45.328		0.395869	0.584364	0.741226
2008-09-27	99	44.9572	45.8727	45.4901	45.1445	46.0204	45.5842	43.9822	44.6426	44.5452		45.44	45.583	44.39		0.265467	0.252851	0.205829
2008-10-13	115	44.9339	45.6881	45.635	45.3752	45.9688	45.453	45.4967	46.572	46.0453		45.419	45.599	46.038		0.243034	0.186259	0.310434
Surface area（cm2）		117.665	105.279	102.168	146.918	161.54	140.238	271.334	222.935	217.97
		182.601	270.41	215.515	649.024	892.042	816.339	1210.48	1770.36	1368.47
		449.977	712.684	511.669	1537.12	1753.68	1322.33	2060.27	2713.89	2512.13
		1001.2	1171.17	1009.93	1914.17	2474.16	2160.51	3034.97	3310.26	2551.76
		665.938	1082.65	803.916	1896.92	2434.4	1984.34	2669.32	3759.64	3361.85
		458.802	669.038	554.186	1487.05	2186.35	1681.13	2385.86	3286.64	2407.24
		338.114	541.923	425.196	1372.19	1913.6	1486	2209.12	2892.78	2288.16
Length	TLR
2008-07-25	32	0.1428	0.1404	0.1937	0.2689	0.2794	0.3397	0.3759	0.4161	0.5228		0.158967	0.296	0.438267		0.0173805	0.0220592	0.0438308
2008-08-07	47	0.3976	0.3978	0.4244	1.3771	1.4641	1.6343	2.3703	2.4349	2.7766		0.4066	1.49183	2.52727		0.00890019	0.075531	0.126054
2008-08-20	61	0.809	0.7653	0.9962	2.2637	2.3345	2.5961	3.0602	3.1036	3.635		0.856833	2.3981	3.26627		0.070816	0.101088	0.184792
2008-09-01	73	1.6251	1.5126	1.8297	3.147	3.3391	3.5313	4.5296	4.7648	5		1.6558	3.33913	4.7648		0.092817	0.110938	0.135793
2008-09-14	86	1.1446	1.0601	1.3151	2.8383	2.8153	3.0923	4.0387	4.8561	5.0736		1.17327	2.9153	4.65613		0.0749946	0.0887487	0.315037
2008-09-27	99	0.8212	0.7281	1.0038	2.5793	2.6856	2.9521	3.4278	3.8	4.3916		0.851033	2.739	3.87313		0.0809735	0.110881	0.280618
2008-10-13	115	0.5897	0.5177	0.7773	2.1691	2.3344	2.5458	3.3799	3.6714	3.8984		0.628233	2.34977	3.6499		0.0773771	0.109015	0.150064
Mean diameter
	days after transplanting
2008-07-25	32	146.091	146.63	146.563	147.684	147.876	148.062	146.626	147.038	147.207		146.428	147.874	146.957		0.169746	0.109124	0.172485
2008-08-07	47	147.653	147.327	147.601	147.502	147.195	147.815	147.512	147.215	148.076		147.527	147.504	147.601		0.101219	0.179155	0.252672
2008-08-20	61	148.023	147.974	148.645	147.635	148.107	148.402	148.643	148.055	148.958		148.214	148.048	148.552		0.215757	0.223304	0.264672
2008-09-01	73	148.5	148.015	148.694	147.806	148.413	148.591	148.206	148.039	148.631		148.403	148.27	148.292		0.201753	0.237402	0.176142
2008-09-14	86	147.472	147.8	148.392	147.015	147.101	147.869	148.375	148.564	148.972		147.888	147.328	148.637		0.269258	0.271653	0.176049
2008-09-27	99	148.064	147.627	148.312	147.494	148.102	147.66	146.365	146.883	147.398		148.001	147.752	146.882		0.200464	0.181412	0.298202
2008-10-13	115	146.858	146.656	147.099	147.464	146.738	146.909	146.562	145.817	146.638		146.871	147.037	146.339		0.128221	0.219158	0.262129
Surface area（cm2）（cm2）		65.5059	64.6427	89.1424	124.696	129.734	157.932	173.067	192.113	241.654
		184.34	184.025	196.696	637.813	676.694	758.544	1097.89	1125.54	1291.01
		376.017	355.589	464.97	1049.39	1085.68	1209.73	1428.31	1442.84	1700.19
		757.768	703.008	854.284	1460.56	1556.08	1647.61	2107.93	2214.88	2333.5
		530.02	491.984	612.772	1310.23	1300.38	1435.79	1881.62	2265.33	2373.29
		381.793	337.509	467.471	1194.56	1248.91	1368.75	1575.37	1752.61	2032.56
		271.931	238.4	359.028	1004.37	1075.59	1174.36	1555.45	1681	1795
Length	NR
2008-07-25	32	0.0889	0.0841	0.0995	0.139	0.1395	0.1719	0.2142	0.2054	0.2614		0.0908333	0.150133	0.227		0.00454948	0.0108843	0.0173866
2008-08-07	47	0.1319	0.1127	0.1756	0.5159	0.5296	0.6553	1.0949	1.1362	1.3276		0.140067	0.566933	1.18623		0.0186111	0.04436	0.0716818
2008-08-20	61	0.2227	0.229	0.3471	0.8703	0.8471	1.1237	1.4847	1.3702	1.7073		0.266267	0.947033	1.52073		0.0404576	0.0885869	0.0989662
2008-09-01	73	0.4129	0.4118	0.5274	1.0833	1.0674	1.3781	1.7994	1.659	2.0471		0.4507	1.17627	1.83517		0.0383513	0.101021	0.113453
2008-09-14	86	0.3284	0.3144	0.4555	0.9899	0.9208	1.2757	1.7878	1.459	2.0489		0.3661	1.06213	1.76523		0.0448823	0.10863	0.170663
2008-09-27	99	0.2637	0.2672	0.3272	0.9394	0.8954	1.1766	1.5607	1.3738	1.733		0.286033	1.0038	1.55583		0.0206081	0.0873287	0.103721
2008-10-13	115	0.231	0.1941	0.2863	0.8609	0.8197	1.1299	1.4566	1.292	1.671		0.237133	0.936833	1.4732		0.0267919	0.0972632	0.109722
Mean diameter
	days after transplanting
2008-07-25	32	477.068	482.081	491.186	490.804	485.994	504.314	510.882	517.446	540.138		483.445	493.704	522.822		4.13201	5.48371	8.86291
2008-08-07	47	489.583	474.747	506.081	535.514	521.769	549.592	546.402	527.629	564.35		490.137	535.625	546.127		9.04941	8.03217	10.6012
2008-08-20	61	486.939	494.927	501.823	519.407	509.455	528.174	516.502	527.557	538.219		494.563	519.012	527.426		4.30032	5.40714	6.26973
2008-09-01	73	508.638	505.326	511.554	515.643	510.231	522.129	514.913	519.629	523.613		508.506	516.001	519.385		1.79914	3.43943	2.5142
2008-09-14	86	493.979	485.844	500.566	519.529	511.502	527.286	522.579	529.058	534.517		493.463	519.439	528.718		4.25776	4.55679	3.45034
2008-09-27	99	516.671	501.219	531.532	505.15	516.788	527.466	520.724	536.319	552.205		516.474	516.468	536.416		8.75088	6.44395	9.08785
2008-10-13	115	510.786	509.506	521.075	509.218	521.157	534.506	513.087	528.562	540.251		513.789	521.627	527.3		3.66169	7.30397	7.86675
Surface area（cm2）		133.172	127.305	153.461	214.216	212.88	272.212	343.613	333.73	443.343
		202.769	168.003	279.045	867.493	867.672	1130.86	1878.52	1882.41	2352.58
		340.506	355.882	546.934	1419.41	1355.1	1863.62	2407.91	2269.78	2885.35
		659.452	653.413	847.152	1753.99	1710.11	2259.38	2909.32	2706.88	3365.73
		509.379	479.633	715.945	1614.84	1478.91	2112.15	2933.6	2423.75	3438.84
		427.813	420.527	546.1	1490.05	1452.98	1948.74	2551.86	2313.54	3004.89
		370.494	310.531	468.437	1376.53	1341.38	1896.37	2346.72	2144.31	2834.66
Surface area（cm2）	TOTAL:	316.343	297.226	344.772	485.831	504.154	570.381	788.014	748.778	902.967
		569.709	622.437	691.256	2154.33	2436.41	2705.75	4186.9	4778.3	5012.06
		1166.5	1424.16	1523.57	4005.92	4194.45	4395.68	5896.49	6426.5	7097.68
		2418.42	2527.59	2711.37	5128.73	5740.35	6067.5	8052.22	8232.03	8250.99
		1705.34	2054.27	2132.63	4822	5213.69	5532.27	7484.54	8448.72	9173.98
		1268.41	1427.07	1567.76	4171.66	4888.24	4998.61	6513.09	7352.78	7444.69
		980.538	1090.85	1252.66	3753.1	4330.57	4556.73	6111.29	6718.1	6917.82
Surface area（cm2）
FLR
2008-07-25	32	117.665	105.279	102.168	146.918	161.54	140.238	271.334	222.935	217.97		108.371	149.565	237.413		4.73325	6.2902	17.0211
2008-08-07	47	182.601	270.41	215.515	649.024	892.042	816.339	1210.48	1770.36	1368.47		222.842	785.802	1449.77		25.6115	71.7955	166.655
2008-08-20	61	449.977	712.684	511.669	1537.12	1753.68	1322.33	2060.27	2713.89	2512.13		558.11	1537.71	2428.76		79.3123	124.52	193.234
2008-09-01	73	1001.2	1171.17	1009.93	1914.17	2474.16	2160.51	3034.97	3310.26	2551.76		1060.77	2182.95	2965.67		55.2591	162.044	221.685
2008-09-14	86	665.938	1082.65	803.916	1896.92	2434.4	1984.34	2669.32	3759.64	3361.85		850.835	2105.22	3263.6		122.561	166.513	318.558
2008-09-27	99	458.802	669.038	554.186	1487.05	2186.35	1681.13	2385.86	3286.64	2407.24		560.676	1784.84	2693.24		60.7766	208.423	296.76
2008-10-13	115	338.114	541.923	425.196	1372.19	1913.6	1486	2209.12	2892.78	2288.16		435.077	1590.6	2463.36		59.0416	164.809	215.923
TLR
2008-07-25	32	65.5059	64.6427	89.1424	124.696	129.734	157.932	173.067	192.113	241.654		73.097	137.454	202.278		8.02658	10.3415	20.4413
2008-08-07	47	184.34	184.025	196.696	637.813	676.694	758.544	1097.89	1125.54	1291.01		188.353	691.017	1171.48		4.17213	35.5803	60.2935
2008-08-20	61	376.017	355.589	464.97	1049.39	1085.68	1209.73	1428.31	1442.84	1700.19		398.859	1114.93	1523.78		33.5778	48.5436	88.3048
2008-09-01	73	757.768	703.008	854.284	1460.56	1556.08	1647.61	2107.93	2214.88	2333.5		771.687	1554.75	2218.77		44.2205	54.0018	65.147
2008-09-14	86	530.02	491.984	612.772	1310.23	1300.38	1435.79	1881.62	2265.33	2373.29		544.926	1348.8	2173.41		35.6562	43.5858	149.186
2008-09-27	99	381.793	337.509	467.471	1194.56	1248.91	1368.75	1575.37	1752.61	2032.56		395.591	1270.74	1786.85		38.1457	51.4551	133.086
2008-10-13	115	271.931	238.4	359.028	1004.37	1075.59	1174.36	1555.45	1681	1795		289.787	1084.78	1677.15		35.9486	49.2867	69.1794
NR
2008-07-25	32	133.172	127.305	153.461	214.216	212.88	272.212	343.613	333.73	443.343		137.979	233.103	373.562		7.92401	19.5583	35.007
2008-08-07	47	202.769	168.003	279.045	867.493	867.672	1130.86	1878.52	1882.41	2352.58		216.605	955.343	2037.84		32.7932	87.7606	157.378
2008-08-20	61	340.506	355.882	546.934	1419.41	1355.1	1863.62	2407.91	2269.78	2885.35		414.441	1546.04	2521.01		66.395	159.87	186.483
2008-09-01	73	659.452	653.413	847.152	1753.99	1710.11	2259.38	2909.32	2706.88	3365.73		720.006	1907.82	2993.98		63.5971	176.231	194.845
2008-09-14	86	509.379	479.633	715.945	1614.84	1478.91	2112.15	2933.6	2423.75	3438.84		568.319	1735.3	2932.06		74.3107	192.466	293.031
2008-09-27	99	427.813	420.527	546.1	1490.05	1452.98	1948.74	2551.86	2313.54	3004.89		464.813	1630.59	2623.43		40.6976	159.433	202.759
2008-10-13	115	370.494	310.531	468.437	1376.53	1341.38	1896.37	2346.72	2144.31	2834.66		383.154	1538.09	2441.9		46.0211	179.424	204.89

## Sheet: EXP 5
		W1			W2			W3				Average				SE
	FLR	replicate			replicate			replicate
Length (100m)	days after transplanting	1	2	3	1	2	3	1	2	3		W1	W2	W3		W1	W2	W3
2007-07-28	37	1.9177	1.9052	1.7871	2.2752	2.2012	2.4646	2.4452	2.2544	2.6069		1.87	2.31367	2.4355		0.0416068	0.0784318	0.101873
2007-08-07	48	4.2421	4.2129	3.9553	6.5212	6.0357	7.7855	4.4241	3.8748	5.8337		4.13677	6.7808	4.71087		0.091124	0.521534	0.583381
2007-08-17	58	8.0637	7.8486	7.2558	13.4201	12.8563	13.9749	7.1241	6.3225	9.8629		7.7227	13.4171	7.76983		0.241567	0.322915	1.07181
2007-08-29	70	15.0085	14.2318	12.6878	17.0363	16.5044	17.9666	9.0201	8.0333	10.7068		13.976	17.1691	9.2534		0.682025	0.427292	0.780539
2007-09-09	82	16.9095	15.8399	14.2113	18.0525	17.934	19.8391	7.6932	7.1428	9.5924		15.6536	18.6085	8.1428		0.784455	0.616234	0.742011
2007-09-22	96	14.8133	14.1291	12.761	20.981	19.734	22.228	7.2334	4.9014	9.5654		13.9011	20.981	7.2334		0.603313	0.719956	1.34638
2007-10-05	109	13.5789	12.4553	10.794	18.1194	16.7428	19.5662	6.852	5.1246	8.7021		12.2761	18.1428	6.8929		0.808911	0.815129	1.03294
2007-10-17	121	12.1278	11.5323	10.3084	17.0393	14.5404	17.6065	5.5528	4.2514	7.3815		11.3228	16.3954	5.72857		0.535556	0.941842	0.907846
Mean diameter(μm)
	days after transplanting
2007-07-28	37	47.7228	46.7346	47.8536	47.3796	47.5866	48.1227	46.5337	43.2866	50.1027		47.437	47.6963	46.641		0.353224	0.221416	1.96837
2007-08-07	48	45.6904	44.6495	45.968	46.6246	46.848	46.9769	46.1434	46.0307	46.9238		45.436	46.8165	46.366		0.401316	0.102913	0.280808
2007-08-17	58	45.5828	44.8638	45.5403	46.8629	46.9101	47.1964	47.1767	46.4574	48.5359		45.329	46.9898	47.39		0.232907	0.104195	0.609416
2007-08-29	70	45.3359	44.2649	45.3542	47.4866	47.4884	47.8043	47.1882	46.0671	48.9207		44.985	47.5931	47.392		0.360089	0.105601	0.830042
2007-09-09	82	45.4372	44.4574	45.5434	47.9892	48.2033	48.4114	46.9422	48.7808	51.148		45.146	48.2013	48.957		0.345662	0.121883	1.2173
2007-09-22	96	45.2863	44.4952	45.3745	47.2015	47.0597	47.613	48.2746	46.6872	50.1812		45.052	47.2914	48.381		0.279562	0.165928	1.01003
2007-10-05	109	44.02	43.5103	44.8297	45.0146	45.6133	46.4175	45.8121	44.838	47.2689		44.12	45.6818	45.973		0.384146	0.406428	0.706337
2007-10-17	121	43.7452	43.2085	44.4223	45.477	45.9045	46.3683	44.9821	45.101	45.7749		43.792	45.9166	45.286		0.351174	0.257367	0.246848
Surface area（cm2）		287.367	279.582	268.53	338.486	328.908	372.414	357.282	306.418	410.124
		608.605	590.646	570.906	954.712	887.868	1148.42	641.009	560.05	859.542
		1154.16	1105.65	1037.55	1974.76	1893.7	2071.03	1055.33	922.303	1503.13
		2136.53	1978.1	1806.9	2540.25	2461.03	2696.89	1336.52	1162.02	1644.68
		2412.53	2211.19	2032.31	2720.26	2714.46	3015.78	1133.97	1094.07	1540.58
		2106.44	1974.05	1818.14	3109.65	2916.04	3323.19	1096.46	718.534	1507.21
		1876.91	1701.67	1519.42	2561.1	2398	2851.79	985.66	721.499	1291.6
		1665.87	1564.64	1437.88	2433.17	2095.86	2563.44	784.299	602.071	1060.97
Length	TLR
2007-07-28	37	0.3966	0.3787	0.3425	0.4391	0.3969	0.454	0.4591	0.4321	0.479		0.3726	0.43	0.456733		0.0159124	0.0170998	0.0135905
2007-08-07	48	0.9506	0.9019	0.8015	1.2034	1.1079	1.2587	0.9276	0.863	1.244		0.884667	1.19	1.01153		0.0438955	0.0440448	0.11772
2007-08-17	58	1.6841	1.5326	1.3084	2.498	2.4895	2.6396	1.799	1.6715	2.4538		1.50837	2.54237	1.97477		0.10913	0.0486785	0.242328
2007-08-29	70	2.903	2.7187	2.444	3.8982	3.5679	3.9939	2.0166	1.8997	2.5472		2.68857	3.82	2.1545		0.133356	0.129042	0.199229
2007-09-09	82	3.343	3.1665	2.8303	4.3079	3.9797	4.5225	2.0802	1.8173	2.9303		3.11327	4.27003	2.27593		0.150378	0.157833	0.33587
2007-09-22	96	2.7563	2.5886	2.3046	3.6566	3.5073	3.8761	1.574	1.2063	2.2007		2.54983	3.68	1.66033		0.131827	0.107104	0.290286
2007-10-05	109	2.7198	2.48	2.1467	3.3488	3.2412	3.6099	1.4746	1.2053	2.1077		2.44883	3.39997	1.59587		0.166172	0.109466	0.267464
2007-10-17	121	2.1772	2.0551	1.8264	3.1824	2.9469	3.2307	1.4382	0.9249	2.1407		2.01957	3.12	1.50127		0.102814	0.0876659	0.352385
Mean diameter
	days after transplanting
2007-07-28	37	146.741	145.951	146.977	147.075	147.352	147.77	147.738	147.853	148.565		146.556	147.399	148.052		0.310184	0.202001	0.258456
2007-08-07	48	148.293	147.338	148.75	149.24	149.255	150.033	148.789	148.144	149.338		148.127	149.51	148.757		0.415992	0.261983	0.34501
2007-08-17	58	148.884	147.952	149.067	149.533	148.896	149.202	149.296	148.932	149.771		148.634	149.21	149.333		0.345212	0.183992	0.242894
2007-08-29	70	147.437	146.809	147.505	149.11	149.459	149.657	148.78	148.197	149.441		147.25	149.409	148.806		0.221608	0.160007	0.359315
2007-09-09	82	147.58	147.011	147.648	147.854	147.579	148.3	148.615	148.132	149.031		147.413	147.911	148.593		0.201926	0.210007	0.259876
2007-09-22	96	147.866	146.998	148.185	148.144	148.546	148.855	149.019	148.664	149.461		147.683	148.515	149.048		0.354681	0.206005	0.230479
2007-10-05	109	147.387	146.692	147.599	147.791	147.428	148.125	148.787	148.362	149.092		147.226	147.781	148.747		0.273878	0.201209	0.211718
2007-10-17	121	148.193	147.498	148.192	147.631	148.667	148.955	150.174	149.36	150.894		147.961	148.418	150.143		0.23175	0.401991	0.443191
Surface area（cm2）（cm2）		182.74	173.553	158.066	202.783	183.64	210.655	212.975	200.607	223.45
		442.637	417.256	374.361	563.931	519.228	592.98	433.371	401.444	583.339
		787.308	711.997	612.422	1172.9	1163.92	1236.64	843.349	781.673	1153.98
		1343.95	1253.26	1131.97	1825.16	1674.42	1876.83	942.095	884.004	1195.26
		1549.15	1461.7	1312.17	1999.99	1844.19	2105.95	970.73	845.289	1371.26
		1279.75	1194.83	1072.33	1700.95	1635.93	1811.71	736.505	563.108	1032.81
		1258.71	1142.32	994.913	1554.06	1500.43	1679.01	688.918	561.497	986.719
		1013.11	951.803	849.867	1475.24	1375.66	1511.06	678.179	433.77	1014.28
Length	NR
2007-07-28	37	0.1616	0.1452	0.1696	0.1582	0.1568	0.1639	0.1435	0.1294	0.1526		0.1588	0.159633	0.141833		0.00718146	0.00217128	0.00674891
2007-08-07	48	0.3665	0.324	0.3872	0.3625	0.3681	0.4094	0.2491	0.2581	0.3305		0.359233	0.38	0.279233		0.0186025	0.0147886	0.0257647
2007-08-17	58	0.5885	0.5575	0.5999	0.5726	0.6451	0.7323	0.3274	0.2025	0.4987		0.581967	0.65	0.342867		0.0126682	0.0461665	0.0858546
2007-08-29	70	0.9303	0.8637	0.9507	0.751	0.8334	0.9356	0.3672	0.2987	0.5747		0.9149	0.84	0.413533		0.0262686	0.0533915	0.0829741
2007-09-09	82	1.104	0.9967	1.1576	0.9545	0.943	1.0725	0.3515	0.3182	0.4808		1.0861	0.99	0.3835		0.0473023	0.0413834	0.0495906
2007-09-22	96	0.9703	0.8864	1.0024	0.9384	0.9475	1.1741	0.2247	0.276	0.5522		0.953033	1.02	0.350967		0.0345813	0.0770948	0.101701
2007-10-05	109	0.8797	0.7611	0.9567	0.7644	0.7999	0.9557	0.2965	0.2387	0.4552		0.865833	0.84	0.330133		0.0568889	0.0587507	0.0647211
2007-10-17	121	0.8441	0.7461	0.8971	0.7426	0.6529	0.9745	0.1858	0.2796	0.4516		0.8291	0.79	0.305667		0.0442305	0.0958153	0.0778289
Mean diameter
	days after transplanting
2007-07-28	37	507.851	505.648	526.998	520.305	514.243	526.367	530.321	525.565	535.077		513.499	520.305	530.321		6.77946	3.50001	2.74565
2007-08-07	48	524.564	516.118	540.911	523.802	504.886	542.718	538.764	525.911	551.617		527.198	523.802	538.764		7.27714	10.9212	7.42045
2007-08-17	58	531.983	531.168	550.54	528.114	522.828	533.4	515.682	508.32	523.044		537.897	528.114	515.682		6.32593	3.05199	4.25028
2007-08-29	70	520.344	514.831	541.621	514.484	510.084	518.883	507.056	501.627	512.485		525.599	514.484	507.056		8.1675	2.53999	3.13415
2007-09-09	82	508.147	496.411	527.531	523.983	514.422	533.543	498.871	494.026	503.716		510.696	523.983	498.871		9.07367	5.51999	2.79749
2007-09-22	96	491.83	485.956	514.131	517.799	507.06	528.537	486.303	479.892	492.714		497.306	517.799	486.303		8.58204	6.19999	3.70128
2007-10-05	109	507.351	498.238	524.111	509.219	488.448	520.99	502.943	480.715	525.171		509.9	506.219	502.943		7.5767	9.51295	12.8335
2007-10-17	121	525.363	519.138	544.296	496.207	484.539	507.875	503.861	494.809	512.913		529.599	496.207	503.861		7.56514	6.73652	5.22635
Surface area（cm2）		257.696	230.539	280.65	258.461	253.189	270.893	238.957	213.546	256.389
		603.673	525.078	657.644	596.218	583.565	697.673	421.407	426.216	572.451
		983.046	929.836	1037.04	949.53	1059.05	1226.51	530.14	323.215	819.044
		1520	1396.23	1616.84	1213.22	1334.83	1524.37	584.64	470.485	924.808
		1761.52	1553.59	1917.5	1570.44	1523.21	1796.79	550.609	493.605	760.467
		1498.48	1352.56	1618.25	1525.73	1508.58	1948.55	343.115	415.894	854.32
		1401.43	1190.72	1574.45	1222.24	1226.83	1563.44	468.245	360.304	750.642
		1392.46	1216.21	1533.22	1157.04	993.356	1554.06	293.959	434.414	727.323
Surface area（cm2）	total	727.802	683.673	707.246	799.729	765.736	853.962	809.215	720.57	889.963
		1654.92	1532.98	1602.91	2114.86	1990.66	2439.07	1495.79	1387.71	2015.33
		2924.51	2747.48	2687.02	4097.19	4116.68	4534.18	2428.82	2027.19	3476.15
		5000.48	4627.6	4555.72	5578.63	5470.28	6098.08	2863.25	2516.51	3764.75
		5723.19	5226.48	5261.98	6290.69	6081.86	6918.52	2655.31	2432.97	3672.31
		4884.66	4521.43	4508.71	6336.33	6060.55	7083.45	2176.07	1697.54	3394.34
		4537.05	4034.71	4088.78	5337.4	5125.26	6094.24	2142.82	1643.3	3028.96
		4071.45	3732.66	3820.97	5065.45	4464.87	5628.56	1756.44	1470.26	2802.57
Surface area（cm2）
FLR
2007-07-28	37	287.367	279.582	268.53	338.486	328.908	372.414	357.282	306.418	410.124		278.493	346.603	357.941		5.46478	13.1987	29.9392
2007-08-07	48	608.605	590.646	570.906	954.712	887.868	1148.42	641.009	560.05	859.542		590.052	997	686.867		10.8868	78.1302	89.4447
2007-08-17	58	1154.16	1105.65	1037.55	1974.76	1893.7	2071.03	1055.33	922.303	1503.13		1099.12	1979.83	1160.25		33.8184	51.2537	175.687
2007-08-29	70	2136.53	1978.1	1806.9	2540.25	2461.03	2696.89	1336.52	1162.02	1644.68		1973.84	2566.05	1381.07		95.1808	69.2975	141.102
2007-09-09	82	2412.53	2211.19	2032.31	2720.26	2714.46	3015.78	1133.97	1094.07	1540.58		2218.67	2816.83	1256.21		109.824	99.4863	142.654
2007-09-22	96	2106.44	1974.05	1818.14	3109.65	2916.04	3323.19	1096.46	718.534	1507.21		1966.21	3116.3	1107.4		83.3176	117.581	227.737
2007-10-05	109	1876.91	1701.67	1519.42	2561.1	2398	2851.79	985.66	721.499	1291.6		1699.34	2603.63	999.588		103.206	132.713	164.722
2007-10-17	121	1665.87	1564.64	1437.88	2433.17	2095.86	2563.44	784.299	602.071	1060.97		1556.13	2364.16	815.779		65.9542	139.323	133.404
TLR
2007-07-28	37	182.74	173.553	158.066	202.783	183.64	210.655	212.975	200.607	223.45		171.453	199.026	212.344		7.19966	8.0214	6.60189
2007-08-07	48	442.637	417.256	374.361	563.931	519.228	592.98	433.371	401.444	583.339		411.418	558.713	472.718		19.9246	21.4495	56.073
2007-08-17	58	787.308	711.997	612.422	1172.9	1163.92	1236.64	843.349	781.673	1153.98		703.909	1191.15	926.333		50.6471	22.8893	115.206
2007-08-29	70	1343.95	1253.26	1131.97	1825.16	1674.42	1876.83	942.095	884.004	1195.26		1243.06	1792.13	1007.12		61.4047	60.7184	95.5531
2007-09-09	82	1549.15	1461.7	1312.17	1999.99	1844.19	2105.95	970.73	845.289	1371.26		1441.01	1983.38	1062.43		69.1869	76.0208	158.606
2007-09-22	96	1279.75	1194.83	1072.33	1700.95	1635.93	1811.71	736.505	563.108	1032.81		1182.3	1716.19	777.472		60.2028	51.3145	137.129
2007-10-05	109	1258.71	1142.32	994.913	1554.06	1500.43	1679.01	688.918	561.497	986.719		1131.98	1577.83	745.712		76.3257	52.9038	125.993
2007-10-17	121	1013.11	951.803	849.867	1475.24	1375.66	1511.06	678.179	433.77	1014.28		938.26	1453.98	708.744		47.6083	40.5065	168.275
NR
2007-07-28	37	257.696	230.539	280.65	258.461	253.189	270.893	238.957	213.546	256.389		256.295	260.847	236.297		14.4827	5.24827	12.4392
2007-08-07	48	603.673	525.078	657.644	596.218	583.565	697.673	421.407	426.216	572.451		595.465	625.818	473.358		38.4879	36.1124	49.5659
2007-08-17	58	983.046	929.836	1037.04	949.53	1059.05	1226.51	530.14	323.215	819.044		983.309	1078.36	557.466		30.9488	80.5391	143.784
2007-08-29	70	1520	1396.23	1616.84	1213.22	1334.83	1524.37	584.64	470.485	924.808		1511.03	1357.47	659.978		63.8433	90.5298	136.454
2007-09-09	82	1761.52	1553.59	1917.5	1570.44	1523.21	1796.79	550.609	493.605	760.467		1744.2	1630.15	601.56		105.41	84.428	81.1395
2007-09-22	96	1498.48	1352.56	1618.25	1525.73	1508.58	1948.55	343.115	415.894	854.32		1489.76	1660.95	537.776		76.8212	143.881	159.66
2007-10-05	109	1401.43	1190.72	1574.45	1222.24	1226.83	1563.44	468.245	360.304	750.642		1388.87	1337.5	526.397		110.952	112.976	116.372
2007-10-17	121	1392.46	1216.21	1533.22	1157.04	993.356	1554.06	293.959	434.414	727.323		1380.63	1234.82	485.232		91.7046	166.468	127.656

## Sheet: EXP 6
		W1			W2			W3				Average				SE
Length（100m）	FLR	replicate			replicate			replicate
	days after transplanting	1	2	3	1	2	3	1	2	3		W1	W2	W3		W1	W2	W3
2008-07-25	32	0.9533	1.0238	0.9216	1.8342	1.7253	1.9005	1.5829	1.5145	1.7716		0.966233	1.82	1.623		0.030203	0.0510718	0.0768789
2008-08-07	47	4.4204	5.9047	5.5173	9.4078	8.8633	10.6939	4.6018	3.6695	6.5097		5.2808	9.655	4.927		0.444498	0.542711	0.835863
2008-08-20	61	10.9868	12.2272	9.0961	14.2122	13.8343	16.3416	6.4168	5.7116	9.2135		10.77	14.796	7.11397		0.910346	0.780445	1.06932
2008-09-01	73	13.3838	17.0417	15.4738	17.8919	17.0402	19.3499	9.3546	8.0875	11.0579		15.2998	18.094	9.5		1.05952	0.674367	0.860557
2008-09-14	86	13.2995	16.6834	14.2183	18.6085	17.8524	21.0821	8.1428	7.3926	11.2846		14.7337	19.181	8.94		1.01027	0.975288	1.19214
2008-09-27	99	10.4904	15.13	11.7451	15.9183	15.5442	18.4965	6.4521	5.0421	8.2037		12.4552	16.653	6.56597		1.38559	0.928055	0.914449
2008-10-13	115	9.6309	13.2574	10.4118	13.4524	12.637	16.7746	4.5448	3.4333	7.1419		11.1	14.288	5.04		1.10199	1.26539	1.09884
		0	0	0	0	0	0	0	0	0
Mean diameter
2008-07-25	32	49.0812	50.2498	48.461	46.5462	47.552	48.9907	45.1294	46.5912	48.2024		49.264	47.6963	46.641		0.524409	0.709345	0.887448
2008-08-07	47	46.7595	48.1125	47.121	46.456	46.7615	47.232	46.2889	46.0828	46.7262		47.331	46.8165	46.366		0.404445	0.225694	0.189689
2008-08-20	61	44.5561	45.6766	46.2973	45.9197	46.721	48.3287	47.3414	45.9975	48.8311		45.51	46.9898	47.39		0.509497	0.708287	0.818351
2008-09-01	73	45.5483	46.2366	44.4661	47.1345	47.478	48.1668	47.3122	46.903	47.9608		45.417	47.5931	47.392		0.515298	0.303506	0.307956
2008-09-14	86	45.4239	46.4705	44.4466	48.1045	47.1606	49.3388	48.957	47.7849	50.1291		45.447	48.2013	48.957		0.584364	0.630652	0.676712
2008-09-27	99	45.1445	46.0204	45.5842	46.7336	47.1705	47.9701	48.1524	47.8731	49.1175		45.583	47.2914	48.381		0.252851	0.362029	0.376973
2008-10-13	115	45.3752	45.9688	45.453	45.712	45.5372	45.7962	45.8152	45.0258	47.078		45.599	45.6818	45.973		0.186259	0.0762764	0.59765
Surface area（cm2）
2008-07-25	32	146.918	161.54	140.238	268.078	257.61	292.355	224.307	221.566	268.141		149.565	272.681	238.005		6.2902	10.2908	15.0891
2008-08-07	47	649.024	892.042	816.339	1372.33	1301.41	1586	668.858	530.977	955.105		785.802	1419.91	718.313		71.7955	85.5286	124.907
2008-08-20	61	1537.12	1753.68	1322.33	2049.23	2029.55	2479.87	953.87	824.939	1412.7		1537.71	2186.22	1063.84		124.52	146.939	178.359
2008-09-01	73	1914.17	2474.16	2160.51	2648.04	2540.37	2926.55	1389.72	1191.09	1665.29		2182.95	2704.99	1415.37		162.044	115.06	137.488
2008-09-14	86	1896.92	2434.4	1984.34	2810.78	2643.66	3266.12	1251.75	1109.22	1776.26		2105.22	2906.85	1379.08		166.513	185.999	202.808
2008-09-27	99	1487.05	2186.35	1681.13	2335.91	2302.33	2786.06	975.548	757.936	1265.25		1784.84	2474.77	999.577		208.423	155.946	146.94
2008-10-13	115	1372.19	1913.6	1486	1930.9	1806.92	2412.19	653.814	485.403	1055.75		1590.6	2050	731.656		164.809	184.595	169.183
Length	TLR
		1	2	3	1	2	3	1	2	3
2008-07-25	32	0.2689	0.2794	0.3397	0.2687	0.2621	0.2943	0.2836	0.3364	0.3251		0.296	0.275033	0.315033		0.0220592	0.00981993	0.0160516
2008-08-07	47	1.3771	1.4641	1.6343	2.3371	2.2756	2.4253	1.1207	1.1006	1.3668		1.49183	2.346	1.19603		0.075531	0.0434432	0.0855803
2008-08-20	61	2.2637	2.3345	2.5961	3.0674	3.0424	3.3793	1.7593	1.4227	2.2031		2.3981	3.16303	1.79503		0.101088	0.108374	0.225989
2008-09-01	73	3.147	3.3391	3.5313	4.3777	4.2915	4.6898	2.1512	1.4848	2.94		3.33913	4.453	2.192		0.110938	0.120987	0.420575
2008-09-14	86	2.8383	2.8153	3.0923	3.7964	3.6003	4.4354	1.7501	1.5389	2.6361		2.9153	3.94403	1.97503		0.0887487	0.252121	0.336109
2008-09-27	99	2.5793	2.6856	2.9521	3.6179	3.7052	4.113	1.7014	1.0642	2.4094		2.739	3.81203	1.725		0.110881	0.152579	0.388505
2008-10-13	115	2.1691	2.3344	2.5458	2.9047	2.8124	3.1869	1.012	0.7381	1.7149		2.34977	2.968	1.155		0.109015	0.112647	0.290902
Mean diameter（mm）
2008-07-25	32	147.684	147.876	148.062	147.28	146.119	148.798	147.669	147.786	148.701		147.874	147.399	148.052		0.109124	0.775606	0.326329
2008-08-07	47	147.502	147.195	147.815	149.096	149.225	150.208	148.34	148.435	149.495		147.504	149.51	148.757		0.179155	0.351006	0.370018
2008-08-20	61	147.635	148.107	148.402	148.793	149.229	149.609	148.885	149.181	149.933		148.048	149.21	149.333		0.223304	0.236004	0.312012
2008-09-01	73	147.806	148.413	148.591	148.736	149.337	150.153	148.062	148.753	149.603		148.27	149.409	148.806		0.237402	0.410486	0.44554
2008-09-14	86	147.015	147.101	147.869	147.238	147.66	148.835	148.088	147.713	149.978		147.328	147.911	148.593		0.271653	0.477987	0.700946
2008-09-27	99	147.494	148.102	147.66	148.346	148.501	148.698	149.001	148.953	149.189		147.752	148.515	149.048		0.181412	0.102027	0.0719794
2008-10-13	115	147.464	146.738	146.909	147.436	147.745	148.163	148.425	148.553	149.263		147.037	147.781	148.747		0.219158	0.210498	0.260723
Surface area（cm2）（cm2）
		1	2	3	1	2	3	1	2	3
2008-07-25	32	124.696	129.734	157.932	124.263	120.255	137.504	131.5	156.105	151.796
2008-08-07	47	637.813	676.694	758.544	1094.14	1066.27	1143.9	522.01	512.976	641.595
2008-08-20	61	1049.39	1085.68	1209.73	1433.12	1425.61	1587.51	822.471	666.432	1037.2
2008-09-01	73	1460.56	1556.08	1647.61	2044.53	2012.36	2211.15	1000.12	693.529	1381.07
2008-09-14	86	1310.23	1300.38	1435.79	1755.18	1669.28	2072.85	813.789	713.771	1241.42
2008-09-27	99	1194.56	1248.91	1368.75	1685.24	1727.71	1920.41	796.023	497.741	1128.69
2008-10-13	115	1004.37	1075.59	1174.36	1344.73	1304.73	1482.64	471.647	344.291	803.75
Length	NR
2008-07-25	32	0.139	0.1395	0.1719	0.1755	0.17	0.1815	0.1505	0.1465	0.1588		0.150133	0.175667	0.151933		0.0108843	0.00332081	0.00362231
2008-08-07	47	0.5159	0.5296	0.6553	0.7385	0.6055	0.8757	0.2643	0.2744	0.2592		0.566933	0.7399	0.265967		0.04436	0.0780032	0.00446629
2008-08-20	61	0.8703	0.8471	1.1237	0.8922	0.7578	0.9722	0.3054	0.2313	0.4744		0.947033	0.874067	0.337033		0.0885869	0.0625525	0.0719372
2008-09-01	73	1.0833	1.0674	1.3781	0.995	0.9209	1.2343	0.3976	0.3098	0.6668		1.17627	1.05007	0.458067		0.101021	0.0945677	0.1074
2008-09-14	86	0.9899	0.9208	1.2757	1.0406	0.959	1.3187	0.3634	0.234	0.6414		1.06213	1.1061	0.412933		0.10863	0.108879	0.120186
2008-09-27	99	0.9394	0.8954	1.1766	0.941	0.9431	1.023	0.2964	0.1911	0.4995		1.0038	0.969033	0.329		0.0873287	0.0269901	0.0905073
2008-10-13	115	0.8609	0.8197	1.1299	0.7379	0.8056	0.8565	0.2548	0.171	0.4621		0.936833	0.8	0.295967		0.0972632	0.0343512	0.0865175
Mean diameter
2008-07-25	32	490.804	485.994	504.314	524.034	508.338	528.543	522.372	520.775	547.815		493.704	520.305	530.321		5.48371	6.12342	8.75934
2008-08-07	47	535.514	521.769	549.592	523.802	514.709	532.895	538.764	530.056	547.472		535.625	523.802	538.764		8.03217	5.25002	5.02757
2008-08-20	61	519.407	509.455	528.174	520.019	520.193	544.131	502.79	511.038	533.218		519.012	528.114	515.682		5.40714	8.00846	9.08554
2008-09-01	73	515.643	510.231	522.129	516.994	505.738	520.72	495.901	507.055	518.212		516.001	514.484	507.056		3.43943	4.50342	6.44078
2008-09-14	86	519.529	511.502	527.286	518.019	523.45	530.478	498.395	493.465	504.753		519.439	523.983	498.871		4.55679	3.60645	3.26723
2008-09-27	99	505.15	516.788	527.466	513.41	507.961	532.025	479.009	482.313	497.588		516.468	517.799	486.303		6.44395	7.28516	5.72245
2008-10-13	115	509.218	521.157	534.506	511.417	493.564	513.676	490.369	498.557	519.902		521.627	506.219	502.943		7.30397	6.36126	8.80284
Surface area（cm2）
2008-07-25	32	214.216	212.88	272.212	288.78	271.351	301.222	246.858	239.562	273.158
2008-08-07	47	867.493	867.672	1130.86	1214.64	978.6	1465.3	447.121	456.705	445.581
2008-08-20	61	1419.41	1355.1	1863.62	1456.84	1237.79	1661.07	482.153	371.158	794.29
2008-09-01	73	1753.99	1710.11	2259.38	1615.24	1462.4	2018.15	619.114	493.249	1085.01
2008-09-14	86	1614.84	1478.91	2112.15	1692.62	1576.24	2196.56	568.706	362.578	1016.57
2008-09-27	99	1490.05	1452.98	1948.74	1516.99	1504.24	1708.98	445.811	289.414	780.432
2008-10-13	115	1376.53	1341.38	1896.37	1184.96	1248.51	1381.49	392.331	267.695	754.375
Surface area（cm2）	total	485.831	504.154	570.381	681.12	649.216	731.082	602.665	617.233	693.096
		2154.33	2436.41	2705.75	3681.11	3346.28	4195.19	1637.99	1500.66	2042.28
		4005.92	4194.45	4395.68	4939.18	4692.95	5728.45	2258.49	1862.53	3244.19
		5128.73	5740.35	6067.5	6307.81	6015.13	7155.85	3008.96	2377.87	4131.37
		4822	5213.69	5532.27	6258.58	5889.19	7535.54	2634.25	2185.57	4034.25
		4171.66	4888.24	4998.61	5538.14	5534.28	6415.45	2217.38	1545.09	3174.37
		3753.1	4330.57	4556.73	4460.59	4360.16	5276.32	1517.79	1097.39	2613.88
Surface area（cm2）
FLR
2008-07-25	32	146.918	161.54	140.238	268.078	257.61	292.355	224.307	221.566	268.141		149.565	272.681	238.005		6.2902	10.2908	15.0891
2008-08-07	47	649.024	892.042	816.339	1372.33	1301.41	1586	668.858	530.977	955.105		785.802	1419.91	718.313		71.7955	85.5286	124.907
2008-08-20	61	1537.12	1753.68	1322.33	2049.23	2029.55	2479.87	953.87	824.939	1412.7		1537.71	2186.22	1063.84		124.52	146.939	178.359
2008-09-01	73	1914.17	2474.16	2160.51	2648.04	2540.37	2926.55	1389.72	1191.09	1665.29		2182.95	2704.99	1415.37		162.044	115.06	137.488
2008-09-14	86	1896.92	2434.4	1984.34	2810.78	2643.66	3266.12	1251.75	1109.22	1776.26		2105.22	2906.85	1379.08		166.513	185.999	202.808
2008-09-27	99	1487.05	2186.35	1681.13	2335.91	2302.33	2786.06	975.548	757.936	1265.25		1784.84	2474.77	999.577		208.423	155.946	146.94
2008-10-13	115	1372.19	1913.6	1486	1930.9	1806.92	2412.19	653.814	485.403	1055.75		1590.6	2050	731.656		164.809	184.595	169.183
TLR
2008-07-25	32	124.696	129.734	157.932	124.263	120.255	137.504	131.5	156.105	151.796		137.454	127.341	146.467		10.3415	5.21183	7.58622
2008-08-07	47	637.813	676.694	758.544	1094.14	1066.27	1143.9	522.01	512.976	641.595		691.017	1101.44	558.86		35.5803	22.7032	41.4496
2008-08-20	61	1049.39	1085.68	1209.73	1433.12	1425.61	1587.51	822.471	666.432	1037.2		1114.93	1482.08	842.034		48.5436	52.7598	107.477
2008-09-01	73	1460.56	1556.08	1647.61	2044.53	2012.36	2211.15	1000.12	693.529	1381.07		1554.75	2089.34	1024.91		54.0018	61.6051	198.863
2008-09-14	86	1310.23	1300.38	1435.79	1755.18	1669.28	2072.85	813.789	713.771	1241.42		1348.8	1832.44	922.994		43.5858	122.739	161.811
2008-09-27	99	1194.56	1248.91	1368.75	1685.24	1727.71	1920.41	796.023	497.741	1128.69		1270.74	1777.79	807.486		51.4551	72.359	182.231
2008-10-13	115	1004.37	1075.59	1174.36	1344.73	1304.73	1482.64	471.647	344.291	803.75		1084.78	1377.37	539.896		49.2867	53.8899	136.954
NR
2008-07-25	32	214.216	212.88	272.212	288.78	271.351	301.222	246.858	239.562	273.158		233.103	287.117	253.193		19.5583	8.66297	10.2026
2008-08-07	47	867.493	867.672	1130.86	1214.64	978.6	1465.3	447.121	456.705	445.581		955.343	1219.51	449.802		87.7606	140.52	3.47974
2008-08-20	61	1419.41	1355.1	1863.62	1456.84	1237.79	1661.07	482.153	371.158	794.29		1546.04	1451.9	549.2		159.87	122.215	126.665
2008-09-01	73	1753.99	1710.11	2259.38	1615.24	1462.4	2018.15	619.114	493.249	1085.01		1907.82	1698.6	732.457		176.231	165.757	179.981
2008-09-14	86	1614.84	1478.91	2112.15	1692.62	1576.24	2196.56	568.706	362.578	1016.57		1735.3	1821.81	649.285		192.466	190.364	193.042
2008-09-27	99	1490.05	1452.98	1948.74	1516.99	1504.24	1708.98	445.811	289.414	780.432		1630.59	1576.74	505.219		159.433	66.224	144.824
2008-10-13	115	1376.53	1341.38	1896.37	1184.96	1248.51	1381.49	392.331	267.695	754.375		1538.09	1271.65	471.467		179.424	57.9009	145.958
